# Supplementary material for: Drug transporters OAT1 and OAT3 have specific effects on multiple organs and gut microbiome as revealed by contextualized metabolic network reconstructions
Source: Sci Rep. 2022 Oct 31;12:18308. doi: 10.1038/s41598-022-21091-w (PMC9622871; doi:10.1038/s41598-022-21091-w)
Supplement: Supplementary file 2 — Supplementary Tables. [file 41598_2022_21091_MOESM2_ESM.xlsx]

## Sheet: legends
Tab Name	Description
oat1	significantly altered reactions in oat1 WT vs KO (either greater than five-fold or less than half-fold change)
oat3	significantly altered reactions in oat3 WT vs KO (either greater than five-fold or less than half-fold change)
merged_oat1_oat3_exchange	exchange metabolites involved in significantly altered reactions for oat1 and/or oat3 WT vs KO conditions (denoted by + and - for significantly altered or not, respectively)
tsea_summary_genes	output summary from TSEA for organ-based enrichment of genes with p < 0.05 following Benjamini-Hochberg corrections
oat_1_3_exchange_bounds	lower bound constraints for wildtype and knockout models for Oat1 and Oat3
oat3_oat1_unique_with_p	summary of metabolomic data for OAT1 and OAT3

## Sheet: oat1
Reaction	Biochemical Transformation	Mean KO/Mean WT	Reaction Names	Sub-systems
AGTix	ala__L_x + glx_x -> pyr_x + gly_x	0.172437	Alanine---glyoxylate aminotransferase, glyoxysome	Alanine and aspartate metabolism
ACGALK2	acgal_c + itp_c -> h_c + acgal1p_c + idp_c	0.116196	N-acetylgalactosamine kinase (ITP)	Aminosugar metabolism
APRTO2	h2o_c + o2_c + aprut_c -> h2o2_c + nh4_c + n4abutn_c	233.321	N acetylputrescine oxygen oxireductase deaminating	Arginine and proline metabolism
DORNOp	o2_x + h2o_x + orn__D_x -> h2o2_x + nh4_x + 5a2opntn_x	23.7883	D-ornithine oxidase, perixosomal	Arginine and proline metabolism
EHGLAT2m	e4hglu_m + oaa_m -> asp__L_m + 4h2oglt_m	5.85185	L-erythro-4-Hydroxyglutamate:2-oxoglutarate aminotransferase 2, mitochondrial	Arginine and proline metabolism
EHGLATm	akg_m + e4hglu_m -> glu__L_m + 4h2oglt_m	0.0534163	L erythro 4 Hydroxyglutamate2 oxoglutarate aminotransferase mitochondrial	Arginine and proline metabolism
HMR_4422	h_e + orn_e -> ptrc_e + co2_e	47.5001	L-Ornithine Carboxy-Lyase (Putrescine-Forming)	Arginine and proline metabolism
HMR_4783	o2_m + h_m + 4hpro_LT_m -> 2 h2o_m + 1p3h5c_m	0.0644365	HMR 4783	Arginine and proline metabolism
NABTNO	h2o_c + nad_c + n4abutn_c -> 2 h_c + nadh_c + 4aabutn_c	233.321	N4 AcetylaminobutanalNAD oxidoreductase	Arginine and proline metabolism
PTRCAT1	accoa_c + ptrc_c -> h_c + coa_c + aprut_c	233.321	Putrescine acetyltransferase	Arginine and proline metabolism
SPMDOX	h2o_c + o2_c + spmd_c -> 13dampp_c + h2o2_c + 4abutn_c	0.11977	Spermidine:(acceptor) oxidoreductase	Beta-Alanine metabolism
CDCA24GSr	udpglcur_r + C02528_r -> udp_r + cdca24g_r	5.54902	UDP-Glucuronosyltransferase (UGT) (chenodeoxycholic acid)	Bile acid synthesis
CDCA3GSr	udpglcur_r + C02528_r -> udp_r + cdca3g_r	6.51163	UDP-Glucuronosyltransferase (UGT) ER (chenodeoxycholic acid)	Bile acid synthesis
HMR_1834	h_c + gly_c + dchac_c <=> h2o_c + M01989_c	0.00909015	Glycodeoxycholate Amidohydrolase	Bile acid synthesis
RE2635C	atp_c + coa_c + dchac_c -> amp_c + ppi_c + CE1589_c	11.1261	Cholate- Coenzyme A Ligase	Bile acid synthesis
TCDCA6AH	o2_c + nadph_c + tdchola_c -> h2o_c + nadp_c + thyochol_c	18.1827	Taurochenodeoxycholic acid 6alpha-hydroxylase	Bile acid synthesis
ICDHyr	nadp_c + icit_c -> nadph_c + akg_c + co2_c	77.5629	Isocitrate dehydrogenase (NADP)	Citric acid cycle
H2O2ter	h2o2_c <=> h2o2_r	10.9796	Hydrogen peroxide transport, endoplasmic reticulum	Drug metabolism
ALOX12	o2_c + arachd_c -> 12HPET_c	13.5714	Arachidonate 12-lipoxygenase	Eicosanoid metabolism
HMR_1305	2 o2_r + arachd_r -> HC02217_r	13.2205	Prostaglandin-Endoperoxide Synthase	Eicosanoid metabolism
HMR_1307	2 h_r + HC02217_r -> h2o_r + prostgh2_r	24.8197	Prostaglandin-Endoperoxide Synthase	Eicosanoid metabolism
PGS	2 o2_c + h_c + nadph_c + arachd_c -> h2o_c + nadp_c + prostgh2_c	0.165775	Prostaglandin G/H synthase	Eicosanoid metabolism
RE3490C	15HPET_c <=> h2o_c + CE7082_c	6.37903	RE3490	Eicosanoid metabolism
RE3556C	HC02202_c <=> HC02206_c	5.23333	RE3556	Eicosanoid metabolism
RE3565C	HC02206_c <=> HC02204_c	9.71111	Prostaglandin-A1 Delta-Isomerase	Eicosanoid metabolism
EX_2hb_e	2hb_e <=>	0.10051	2 Hydroxybutyrate exchange	Extracellular exchange
EX_2obut_e	2obut_e <=>	0.022423	2-Oxobutanoate exchange	Extracellular exchange
EX_3mtp_e	3mtp_e <=>	0.194983	Exchange of 3-Methyl-Thio-Propionate	Extracellular exchange
EX_4aabutn_e	4aabutn_e <=>	233.321	Exchange of 4-Acetamidobutanoate	Extracellular exchange
EX_4abut_e	4abut_e <=>	0.0558576	4-Aminobutanoate exchange	Extracellular exchange
EX_4hphac_e	4hphac_e <=>	50.7928	4 hydroxyphenylacetate exchange	Extracellular exchange
EX_4pyrdx_e	4pyrdx_e <=>	374.194	4-Pyridoxate exchange	Extracellular exchange
EX_5a2opntn_e	5a2opntn_e <=>	23.7883	Exchange of 5-Amino-2-Oxopentanoic Acid	Extracellular exchange
EX_C02356_e	C02356_e <=>	0.0256211	(S)-2-Aminobutanoate	Extracellular exchange
EX_C02528_e	C02528_e <=>	16.1	Chenodeoxycholate exchange	Extracellular exchange
EX_CE1401_e	CE1401_e <=>	0.0690134	Exchange of Homocysteine Thiolactone	Extracellular exchange
EX_CE7082_e	CE7082_e <=>	6.37903	Exchange of 15(S)-HEPE	Extracellular exchange
EX_HC02204_e	HC02204_e <=>	9.71111	Prostaglandin-b1 exchange	Extracellular exchange
EX_HC02205_e	HC02205_e <=>	9.03846	Prostaglandin-b2 exchange	Extracellular exchange
EX_Lhcystin_e	Lhcystin_e <=>	0.0222957	Exchange of Homocystine	Extracellular exchange
EX_M00003_e	M00003_e <=>	18.3947	EX M00003[e]	Extracellular exchange
EX_M00265_e	M00265_e <=>	8.89474	EX M00265[e]	Extracellular exchange
EX_M01238_e	M01238_e <=>	23.6842	EX M01238[e]	Extracellular exchange
EX_M01989_e	M01989_e <=>	0.00909015	EX M01989[e]	Extracellular exchange
EX_M02053_e	M02053_e <=>	9.34615	EX M02053[e]	Extracellular exchange
EX_acac_e	acac_e <=>	0.169044	Acetoacetate exchange	Extracellular exchange
EX_adp_e	adp_e <=>	13.1892	Adp exchange	Extracellular exchange
EX_adrn_e	adrn_e <=>	5.13043	Adrenic acid exchange	Extracellular exchange
EX_ala__L_e	ala__L_e <=>	0.0560117	L-Alanine exchange	Extracellular exchange
EX_alaargcys_e	alaargcys_e <=>	0.179018	Exchange of AlaArgCys	Extracellular exchange
EX_alaarggly_e	alaarggly_e <=>	0.0563509	Exchange of AlaArgGly	Extracellular exchange
EX_alaglylys_e	alaglylys_e <=>	0.14984	Exchange of AlaGlyLys	Extracellular exchange
EX_alahisala_e	alahisala_e <=>	0.00265307	Exchange of AlaHisAla	Extracellular exchange
EX_alalysthr_e	alalysthr_e <=>	0.033127	Exchange of AlaLysThr	Extracellular exchange
EX_arachd_e	arachd_e <=>	11.15	NC20:4 exchange	Extracellular exchange
EX_argalaala_e	argalaala_e <=>	0.0213459	Exchange of ArgAlaAla	Extracellular exchange
EX_argglygly_e	argglygly_e <=>	0.0215631	Exchange of ArgGlyGly	Extracellular exchange
EX_argsuc_e	argsuc_e <=>	421.723	Exchange of L-Arginosuccinic Acid	Extracellular exchange
EX_asncyscys_e	asncyscys_e <=>	0.0545328	Exchange of AsnCysCys	Extracellular exchange
EX_btn_e	btn_e <=>	45.1917	Biotin exchange	Extracellular exchange
EX_c4dc_e	c4dc_e <=>	9.42647	Exchange reaction for succinyl carnitine	Extracellular exchange
EX_c51crn_e	c51crn_e <=>	0.0057026	Exchange reaction for tiglyl carnitine	Extracellular exchange
EX_c6crn_e	c6crn_e <=>	30.5393	Exchange of Hexanoyl Carnitine	Extracellular exchange
EX_cdca3g_e	cdca3g_e <=>	6.28302	EX cdca3g(e)	Extracellular exchange
EX_clpnd_e	clpnd_e <=>	8.57143	Clupanodonic acid (docosapentaenoic (n-3)) exchange	Extracellular exchange
EX_creat_e	creat_e <=>	0.198566	Creatine exchange	Extracellular exchange
EX_crvnc_e	crvnc_e <=>	14.34	NC22:6 exchange	Extracellular exchange
EX_cyscys_e	cyscys_e <=>	0.080573	Exchange of CysCys	Extracellular exchange
EX_cysleuthr_e	cysleuthr_e <=>	0.0262726	Exchange of CysLeuThr	Extracellular exchange
EX_cyssermet_e	cyssermet_e <=>	0.144298	Exchange of CysSerMet	Extracellular exchange
EX_dlnlcg_e	dlnlcg_e <=>	19.4783	Dihomo-gamma-linolenic acid (n-6) exchange	Extracellular exchange
EX_ethamp_e	ethamp_e <=>	8.31912	Exchange of Ethanolamine Phosphate	Extracellular exchange
EX_gchola_e	gchola_e <=>	15.7634	Glycocholate exchange	Extracellular exchange
EX_glylyscys_e	glylyscys_e <=>	0.0301092	Exchange of GlyLysCys	Extracellular exchange
EX_glyvalhis_e	glyvalhis_e <=>	0.0638587	Exchange of GlyValHis	Extracellular exchange
EX_gthox_e	gthox_e <=>	349.275	Oxidized glutathione exchange	Extracellular exchange
EX_hcys__L_e	hcys__L_e <=>	9.14516	L-homocysteine exchange	Extracellular exchange
EX_hisargcys_e	hisargcys_e <=>	0.0116648	Exchange of HisArgCys	Extracellular exchange
EX_hiscyscys_e	hiscyscys_e <=>	0.0240387	Exchange of HisCysCys	Extracellular exchange
EX_hisglylys_e	hisglylys_e <=>	0.0777339	Exchange of HisGlyLys	Extracellular exchange
EX_hislysile_e	hislysile_e <=>	0.0403044	Exchange of HisLysIle	Extracellular exchange
EX_hislysval_e	hislysval_e <=>	0.145414	Exchange of HisLysVal	Extracellular exchange
EX_hisphearg_e	hisphearg_e <=>	0.140725	Exchange of HisPheArg	Extracellular exchange
EX_hpdece_e	hpdece_e <=>	5.45865	Exchange of Trans-Delta-2-Heptadecanoic Acid	Extracellular exchange
EX_hyptaur_e	hyptaur_e <=>	31.7018	Exchange of hypotaurine	Extracellular exchange
EX_ileargile_e	ileargile_e <=>	0.0645259	Exchange of IleArgIle	Extracellular exchange
EX_ileglyarg_e	ileglyarg_e <=>	0.0432808	Exchange of IleGlyArg	Extracellular exchange
EX_iletrptyr_e	iletrptyr_e <=>	0.16142	Exchange of IleTrptyr	Extracellular exchange
EX_ind3ac_e	ind3ac_e <=>	12.4713	EX ind3ac LPAREN e RPAREN	Extracellular exchange
EX_lyspheile_e	lyspheile_e <=>	0.0288052	Exchange of LysPheIle	Extracellular exchange
EX_lystyrile_e	lystyrile_e <=>	0.036154	Exchange of LystyrIle	Extracellular exchange
EX_lysvalphe_e	lysvalphe_e <=>	0.140091	Exchange of LysValPhe	Extracellular exchange
EX_lysvaltrp_e	lysvaltrp_e <=>	0.125972	Exchange of LysValTrp	Extracellular exchange
EX_mal__L_e	mal__L_e <=>	5.00608	L-Malate exchange	Extracellular exchange
EX_methislys_e	methislys_e <=>	0.0817769	Exchange of MetHisLys	Extracellular exchange
EX_metmetile_e	metmetile_e <=>	0.0360748	Exchange of MetMetIle	Extracellular exchange
EX_mhista_e	mhista_e <=>	210.748	Exchange of N(Tele)-Methylhistaminium	Extracellular exchange
EX_orn__D_e	orn__D_e <=>	23.7883	Exchange of Ornithine	Extracellular exchange
EX_orot_e	orot_e <=>	360.665	Orotate exchange	Extracellular exchange
EX_pcresol_e	pcresol_e <=>	-244.697	P-Cresol Exchange	Extracellular exchange
EX_pcs_e	pcs_e <=>	241.107	Exchange of P-Cresol Sulfate	Extracellular exchange
EX_pep_e	pep_e <=>	6.88	Phosphoenolpyruvate exchange	Extracellular exchange
EX_pheleu_e	pheleu_e <=>	6.09374	Exchange of PheLeu	Extracellular exchange
EX_phephethr_e	phephethr_e <=>	0.0485703	Exchange of PhePheThr	Extracellular exchange
EX_phetrpleu_e	phetrpleu_e <=>	23.2108	Exchange of PheTrpLeu	Extracellular exchange
EX_phetyrlys_e	phetyrlys_e <=>	18.9882	Exchange of PhetyrLys	Extracellular exchange
EX_ppa_e	ppa_e <=>	0.101572	Propionate exchange	Extracellular exchange
EX_ppiogly_e	ppiogly_e <=>	237.768	Exchange of Propionyl-Glycine	Extracellular exchange
EX_prostgd2_e	prostgd2_e <=>	22.1905	Prostaglandin D2 exchange	Extracellular exchange
EX_prostge1_e	prostge1_e <=>	5.86364	Prostaglandin E1 exchange	Extracellular exchange
EX_prostge2_e	prostge2_e <=>	5.82609	Prostaglandin E2 exchange	Extracellular exchange
EX_pser__L_e	pser__L_e <=>	18.7736	O-Phospho-L-serine exchange	Extracellular exchange
EX_rbt_e	rbt_e <=>	469.488	Ribitol exchange	Extracellular exchange
EX_srtn_e	srtn_e <=>	38.7296	Serotonin exchange	Extracellular exchange
EX_strdnc_e	strdnc_e <=>	16.7931	Stearidonic acid exchange	Extracellular exchange
EX_succ_e	succ_e <=>	5.80482	Succinate exchange	Extracellular exchange
EX_tdchola_e	tdchola_e <=>	20.1895	Taurochenodeoxycholate exchange	Extracellular exchange
EX_thrtyrmet_e	thrtyrmet_e <=>	0.137037	Exchange of ThrtyrMet	Extracellular exchange
EX_thyochol_e	thyochol_e <=>	16.6769	EX thyochol(e)	Extracellular exchange
EX_tiggly_e	tiggly_e <=>	156.042	Exchange of Tiglylglycine	Extracellular exchange
EX_trpargala_e	trpargala_e <=>	0.168807	Exchange of TrpArgAla	Extracellular exchange
EX_trpglyval_e	trpglyval_e <=>	0.0128702	Exchange of TrpGlyVal	Extracellular exchange
EX_trphismet_e	trphismet_e <=>	0.0679475	Exchange of TrpHisMet	Extracellular exchange
EX_trpilelys_e	trpilelys_e <=>	0.0983232	Exchange of TrpIleLys	Extracellular exchange
EX_trpleuval_e	trpleuval_e <=>	0.17295	Exchange of TrpLeuVal	Extracellular exchange
EX_trplys_e	trplys_e <=>	32.0375	Exchange of TrpLys	Extracellular exchange
EX_trpmetval_e	trpmetval_e <=>	0.0694646	Exchange of TrpMetVal	Extracellular exchange
EX_trpphe_e	trpphe_e <=>	30.382	Exchange of TrpPhe	Extracellular exchange
EX_trpproleu_e	trpproleu_e <=>	6.69841	Exchange of TrpProLeu	Extracellular exchange
EX_trpthrile_e	trpthrile_e <=>	0.0725063	Exchange of TrpThrIle	Extracellular exchange
EX_trypta_e	trypta_e <=>	8.3213	Exchange of Tryptamine	Extracellular exchange
EX_tyralaphe_e	tyralaphe_e <=>	0.102446	Exchange of TyrAlaPhe	Extracellular exchange
EX_tyrcysgly_e	tyrcysgly_e <=>	0.043555	Exchange of TyrCysGly	Extracellular exchange
EX_tyrtrpphe_e	tyrtrpphe_e <=>	7.61735	Exchange of TyrTrpPhe	Extracellular exchange
EX_tyrvalmet_e	tyrvalmet_e <=>	0.125157	Exchange of TyrValMet	Extracellular exchange
EX_urate_e	urate_e <=>	118.863	Urate exchange	Extracellular exchange
EX_valarggly_e	valarggly_e <=>	0.0480516	Exchange of ValArgGly	Extracellular exchange
EX_valleuphe_e	valleuphe_e <=>	0.0736478	Exchange of ValLeuPhe	Extracellular exchange
EX_vallystyr_e	vallystyr_e <=>	0.0923637	Exchange of ValLystyr	Extracellular exchange
EX_valphearg_e	valphearg_e <=>	0.0995643	Exchange of ValPheArg	Extracellular exchange
EX_valtrpphe_e	valtrpphe_e <=>	0.136498	Exchange of ValTrpPhe	Extracellular exchange
EX_valtrpval_e	valtrpval_e <=>	0.0541282	Exchange of ValTrpVal	Extracellular exchange
EX_valval_e	valval_e <=>	0.0359036	Exchange of ValVal	Extracellular exchange
2MB2COAc	2mb2coa_m <=> 2mb2coa_c	0.0057026	Transport of 2-methylcrotonoyl-CoA into cytosol	Fatty acid oxidation
ACOADH120_m	fad_m + ddcacoa_m -> fadh2_m + dd2coa_m	0.130867	Acyl-CoA dehydrogenase (12:0)	Fatty acid oxidation
ACOADH160_m	fad_m + pmtcoa_m -> fadh2_m + hdd2coa_m	0.0658106	Acyl-CoA dehydrogenase (16:0)	Fatty acid oxidation
C4DCe	c4dc_c -> c4dc_e	9.42647	Transport of succinyl carnitine into the extra cellular space	Fatty acid oxidation
C51CPT1	crn_c + 2mb2coa_c <=> coa_c + c51crn_c	0.0057026	Production of tiglylcarnitine	Fatty acid oxidation
C6CRNe	c6crn_c -> c6crn_e	30.5393	Transport of Hexanoyl Carnitine into the Extra Cellular Fluid	Fatty acid oxidation
FACOAE160	h2o_c + pmtcoa_c -> h_c + coa_c + hdca_c	0.127867	Fatty-acid-CoA thioesterase (hexadecanoate)	Fatty acid oxidation
FAOXC121C10x	nad_x + coa_x + h2o_x + dd2coa_x -> h_x + nadh_x + accoa_x + dcacoa_x	0.0439061	Fatty Acid Beta Xoidation (C12:1->C10), Peroxisomal	Fatty acid oxidation
FAOXC150m	6 h2o_m + 6 nad_m + 6 coa_m + 6 fad_m + ptdcacoa_m -> 6 h_m + 6 nadh_m + 6 accoa_m + ppcoa_m + 6 fadh2_m	0.013672	Beta oxidation of long chain fatty acid (odd chain)	Fatty acid oxidation
FAOXC170150m	h2o_m + nad_m + coa_m + fad_m + hpdcacoa_m -> h_m + nadh_m + accoa_m + fadh2_m + ptdcacoa_m	0.125732	Beta oxidation of long chain fatty acid (odd chain)	Fatty acid oxidation
FAOXC200180m	h2o_m + nad_m + coa_m + fad_m + arachcoa_m -> h_m + nadh_m + accoa_m + fadh2_m + stcoa_m	0.145763	Beta oxidation of long chain fatty acid	Fatty acid oxidation
FAOXC61C4x	nad_x + coa_x + h2o_x + hx2coa_x -> h_x + nadh_x + accoa_x + btcoa_x	21.7708	Fatty Acid Beta Oxidation (C6:1->C4:0), Peroxisomal	Fatty acid oxidation
FAOXC80	3 h2o_m + 3 nad_m + 3 coa_m + 3 fad_m + occoa_m -> 3 h_m + 3 nadh_m + 4 accoa_m + 3 fadh2_m	0.0982857	Beta oxidation of med/long chain fatty acid	Fatty acid oxidation
HMR_2602	coa_c + M01729_c <=> crn_c + ddcacoa_c	0.00117667	Carnitine O-Palmitoyltransferase	Fatty acid oxidation
HMR_3099	h2o_x + hx2coa_x -> HC01407_x	0.105836	Enoyl Coenzyme A Hydratase	Fatty acid oxidation
HMR_3100	nad_x + HC01407_x -> h_x + nadh_x + HC01408_x	0.105836	3-Hydroxyacyl Coenzyme A Dehydrogenase	Fatty acid oxidation
HMR_3101	coa_x + HC01408_x -> accoa_x + btcoa_x	0.105836	Acetyl Coenzyme A C-Acyltransferase	Fatty acid oxidation
HMR_3149	fad_m + occoa_m -> fadh2_m + HC01415_m	0.0343273	Medium-Chain Acyl Coenzyme A Dehydrogenase	Fatty acid oxidation
HMR_3178	fad_m + hpdcacoa_m -> fadh2_m + M00046_m	28.4162	Medium-Chain Acyl Coenzyme A Dehydrogenase	Fatty acid oxidation
HMR_3179	h2o_m + M00046_m -> M00780_m	28.4162	Enoyl Coenzyme A Hydratase	Fatty acid oxidation
HMR_3180	nad_m + M00780_m -> h_m + nadh_m + M00875_m	28.4162	3-Hydroxyacyl Coenzyme A Dehydrogenase	Fatty acid oxidation
HMR_3181	coa_m + M00875_m -> accoa_m + ptdcacoa_m	28.4162	Acetyl Coenzyme A C-Acyltransferase	Fatty acid oxidation
HMR_3182	fad_m + ptdcacoa_m -> fadh2_m + M00061_m	18.944	Medium-Chain Acyl Coenzyme A Dehydrogenase	Fatty acid oxidation
HMR_3183	h2o_m + M00061_m -> M00795_m	18.944	Enoyl Coenzyme A Hydratase	Fatty acid oxidation
HMR_3184	nad_m + M00795_m -> h_m + nadh_m + M00897_m	18.944	3-Hydroxyacyl Coenzyme A Dehydrogenase	Fatty acid oxidation
HMR_3185	coa_m + M00897_m -> accoa_m + M03050_m	18.944	Acetyl Coenzyme A C-Acyltransferase	Fatty acid oxidation
HMR_3186	fad_m + M03050_m -> fadh2_m + M00069_m	18.944	Medium-Chain Acyl Coenzyme A Dehydrogenase	Fatty acid oxidation
HMR_3187	h2o_m + M00069_m -> M00804_m	18.944	Enoyl Coenzyme A Hydratase	Fatty acid oxidation
HMR_3188	nad_m + M00804_m -> h_m + nadh_m + M00909_m	18.944	3-Hydroxyacyl Coenzyme A Dehydrogenase	Fatty acid oxidation
HMR_3189	coa_m + M00909_m -> accoa_m + M03116_m	18.944	Acetyl Coenzyme A C-Acyltransferase	Fatty acid oxidation
HMR_3190	fad_m + M03116_m -> fadh2_m + M00071_m	18.944	Medium-Chain Acyl Coenzyme A Dehydrogenase	Fatty acid oxidation
HMR_3191	h2o_m + M00071_m -> M00806_m	18.944	Enoyl Coenzyme A Hydratase	Fatty acid oxidation
HMR_3192	nad_m + M00806_m -> h_m + nadh_m + M00911_m	18.944	3-Hydroxyacyl Coenzyme A Dehydrogenase	Fatty acid oxidation
HMR_3193	coa_m + M00911_m -> accoa_m + M02616_m	18.944	Acetyl Coenzyme A C-Acyltransferase	Fatty acid oxidation
HMR_3194	fad_m + M02616_m -> fadh2_m + M00056_m	18.944	Medium-Chain Acyl Coenzyme A Dehydrogenase	Fatty acid oxidation
HMR_3195	h2o_m + M00056_m -> M00792_m	18.944	Enoyl Coenzyme A Hydratase	Fatty acid oxidation
HMR_3196	nad_m + M00792_m -> h_m + nadh_m + M00889_m	18.944	3-Hydroxyacyl Coenzyme A Dehydrogenase	Fatty acid oxidation
HMR_3197	coa_m + M00889_m -> accoa_m + M02107_m	18.944	Acetyl Coenzyme A C-Acyltransferase	Fatty acid oxidation
HMR_3198	fad_m + M02107_m -> fadh2_m + M00048_m	18.944	Medium-Chain Acyl Coenzyme A Dehydrogenase	Fatty acid oxidation
HMR_3199	h2o_m + M00048_m -> M00782_m	18.944	Enoyl Coenzyme A Hydratase	Fatty acid oxidation
HMR_3200	nad_m + M00782_m -> h_m + nadh_m + M00877_m	18.944	3-Hydroxyacyl Coenzyme A Dehydrogenase	Fatty acid oxidation
HMR_3201	coa_m + M00877_m -> accoa_m + M02694_m	18.944	Acetyl Coenzyme A C-Acyltransferase	Fatty acid oxidation
HMR_3202	fad_m + M02694_m -> fadh2_m + M00063_m	18.944	2-Methyl-Branched-Chain-Enoyl Coenzyme A Reductase	Fatty acid oxidation
HMR_3203	h2o_m + M00063_m -> M00797_m	18.944	Enoyl Coenzyme A Hydratase	Fatty acid oxidation
HMR_3204	nad_m + M00797_m -> h_m + nadh_m + M00899_m	18.944	3-Hydroxyacyl Coenzyme A Dehydrogenase	Fatty acid oxidation
HMR_3205	coa_m + M00899_m -> accoa_m + ppcoa_m	18.944	Acetyl Coenzyme A C-Acyltransferase	Fatty acid oxidation
HMR_3427	9 h2o_m + 9 nad_m + 9 coa_m + 5 fad_m + eicostetcoa_m -> 9 h_m + 9 nadh_m + 10 accoa_m + 5 fadh2_m	5.43396	Enoyl Coenzyme A Hydratase	Fatty acid oxidation
HMR_3475	accoa_x + h2o_x -> h_x + coa_x + ac_x	0.156142	Choloyl Coenzyme A Hydrolase	Fatty acid oxidation
HPDECECOAm	fad_m + hpdcacoa_m -> fadh2_m + hpdececoa_m	5.45865	Dehydrogenation of Heptadecanoyl Coa	Fatty acid oxidation
HPDECEm	h2o_m + hpdececoa_m -> h_m + coa_m + hpdece_m	5.45865	Hydrolysis of Heptadecenoyl Coa	Fatty acid oxidation
RE3626M	o2_m + dece4coa_m -> h2o2_m + dec24dicoa_m	6.8961	Acyl Coenzyme A Oxidase	Fatty acid oxidation
TIGCRNe	c51crn_c -> c51crn_e	0.0057026	Transport of tiglyl carnitine into the extra cellular fluid	Fatty acid oxidation
TMNDNCCPT2	coa_m + tmndnccrn_m <=> crn_m + tmndnccoa_m	-32.4729	Carnitine transferase	Fatty acid oxidation
r1252	atp_c + coa_c + hdcea_c -> amp_c + ppi_c + hdd2coa_c	0.143566	EC:6.2.1.3	Fatty acid oxidation
r1253	atp_r + 8 h_r + coa_r + strdnc_r -> amp_r + ppi_r + stcoa_r	12.6102	Long-Chain-Fatty-Acid---Coa Ligase	Fatty acid oxidation
DESAT18_3	o2_c + h_c + nadh_c + stcoa_c -> 2 h2o_c + nad_c + odecoa_c	0.151587	Stearoyl-CoA desaturase (n-C18:0CoA -> n-C18:1CoA)	Fatty acid synthesis
HMR_2288	o2_c + h_c + nadph_c + hpdcacoa_c -> 2 h2o_c + nadp_c + M00004_c	5.5525	Stearoyl Coenzyme A 9-Desaturase	Fatty acid synthesis
ABTArm	akg_m + 4abut_m <=> glu__L_m + sucsal_m	0.0656855	4-aminobutyrate transaminase, reversible (mitochondrial)	Glutamate metabolism
GLUCYS	atp_c + glu__L_c + cys__L_c -> h_c + adp_c + pi_c + glucys_c	8.89958	Gamma-glutamylcysteine synthetase	Glutathione metabolism
GTHPe	2 gthrd_e + h2o2_e -> 2 h2o_e + gthox_e	184.233	Glutathione peroxidase	Glutathione metabolism
GTHPm	h2o2_m + 2 gthrd_m -> 2 h2o_m + gthox_m	0.0489085	Glutathione peroxidase mitochondria	Glutathione metabolism
GTHS	atp_c + gly_c + glucys_c -> h_c + adp_c + pi_c + gthrd_c	8.98794	Glutathione synthetase	Glutathione metabolism
CHOLD	nad_c + chol_c -> h_c + nadh_c + betald_c	0.183155	Choline dehydrogenase	Glycine, serine, alanine, and threonine metabolism
GLYOp	o2_x + h2o_x + gly_x -> h2o2_x + glx_x + nh4_x	0.153887	Glycine oxidase, perixosomal	Glycine, serine, alanine, and threonine metabolism
OBDHc	nad_c + 2obut_c + coa_c -> nadh_c + co2_c + ppcoa_c	5.97037	2-Oxobutanoate dehydrogenase, cytosolic	Glycine, serine, alanine, and threonine metabolism
PPIOGLYc	ppcoa_m + gly_m <=> h_m + coa_m + ppiogly_m	237.768	Formation of Propionyl-Glycine	Glycine, serine, alanine, and threonine metabolism
SPTc	pyr_c + ser__L_c -> ala__L_c + hpyr_c	13.4299	Serine-pyruvate aminotransferase	Glycine, serine, alanine, and threonine metabolism
THRA	thr__L_c -> acald_c + gly_c	0.048772	Threonine aldolase	Glycine, serine, alanine, and threonine metabolism
TIGGLYc	2mb2coa_m + gly_m <=> h_m + coa_m + tiggly_m	156.042	Formation of Tiglylglycine	Glycine, serine, alanine, and threonine metabolism
PYK	h_c + adp_c + pep_c -> atp_c + pyr_c	12.3458	Pyruvate kinase	Glycolysis/gluconeogenesis
BILIRED2	h_c + nadh_c + biliverd_c -> nad_c + bilirub_c	0.0985169	Nadh biliverdin reductase	Heme synthesis
FCLT	fe2_c + ppp9_c -> 2 h_c + pheme_c	0.0626039	Ferrochelatase	Heme synthesis
PI345P5P	h2o_c + pail345p_hs_c -> pi_c + pail34p_hs_c	5.68018	Phosphatidylinositol-3,4,5-trisphosphate 5-phosphatase	Inositol phosphate metabolism
PI45P3Kn	atp_n + pail45p_hs_n -> h_n + adp_n + pail345p_hs_n	0.0923926	Phosphatidylinositol 4,5-bisphosphate 3-kinase, nuclear	Inositol phosphate metabolism
DM_3dhcdchol_c	3dhcdchol_c ->	12.5556	DM 3dhcdchol(c)	Intracellular demand
DM_3dhchol_c	3dhchol_c ->	7.21818	DM 3dhchol(c)	Intracellular demand
DM_3dhdchol_c	3dhdchol_c ->	6.28378	DM 3dhdchol(c)	Intracellular demand
DM_C02712_c	C02712_c ->	0.167063	Demand for N-Acetylmethionine	Intracellular demand
DM_Lcystin_c	cysi__L_c ->	0.0658539	Demand for L-Cystine	Intracellular demand
DM_Lkynr_c	Lkynr_c ->	12.9469	DM Lkynr[c]	Intracellular demand
DM_btn_n	btn_n ->	152.665	DM btn[n]	Intracellular demand
DM_ethamp_r	ethamp_r ->	0.0091923	Ethanolamine phosphate demand	Intracellular demand
DM_hyochol_c	hyochol_c ->	15	DM hyochol(c)	Intracellular demand
DM_kynate_c	kynate_c ->	271.99	DM kynate[c]	Intracellular demand
DM_na1_r	na1_r ->	28.3563	Demand for Sodium, Endoplasmic Reticulum	Intracellular demand
DM_ncam_c	ncam_c ->	14.0924	Demand for Nicotinamide	Intracellular demand
DM_pnto__R_c	pnto__R_c ->	26.3021	Demand for (R)-Pantothenate	Intracellular demand
DM_srtn_c	srtn_c ->	4788.37	DM srtn[c]	Intracellular demand
DM_thyochol_c	thyochol_c ->	20.6923	DM thyochol(c)	Intracellular demand
SK_for_c	for_c ->	7.30662	Sink for(c)	Intracellular demand
SK_mi1345p_c	mi1345p_c ->	62.75	Demand for 1D-Myo-Inositol 1,3,4,5-Tetrakisphosphate	Intracellular demand
SK_mi134p_c	mi134p_c ->	33.75	Demand for 1D-Myo-Inositol 1,3,4-Trisphosphate	Intracellular demand
SK_mi145p_c	mi145p_c ->	6.05882	Demand for 1D-Myo-Inositol 1,4,5-Trisphosphate	Intracellular demand
SK_mi14p_c	mi14p_c ->	12.5882	Demand for (1R,2R,3R,4R,5R,6S)-2,3,5,6-Tetrahydroxy-4-(Phosphonatooxy)Cyclohexyl Phosphate	Intracellular demand
SK_7klitchol_c	7klitchol_c <=>	11.4211	Sink for 7-Ketolithocholate	Intracellular source/sink
SK_arg__L_c	arg__L_c <=>	10.3137	Sink arg L[c]	Intracellular source/sink
SK_c226coa_c	c226coa_c <=>	6.10526	Sink c226coa[c]	Intracellular source/sink
SK_cholate_c	cholate_c <=>	13.6038	Sink for Cholate	Intracellular source/sink
SK_crvnc_c	crvnc_c <=>	14.4203	Sink for Cervonic Acid, C22:6 N-3	Intracellular source/sink
SK_cys__L_c	cys__L_c <=>	6	Sink cys L[c]	Intracellular source/sink
SK_dgchol_c	dgchol_c <=>	63.08	Sink for Glycochenodeoxycholate	Intracellular source/sink
SK_gchola_c	gchola_c <=>	29.1087	Sink for Glycocholate	Intracellular source/sink
SK_his__L_c	his__L_c <=>	13.4444	Sink his L[c]	Intracellular source/sink
SK_ile__L_c	ile__L_c <=>	0.0637556	Sink ile L[c]	Intracellular source/sink
SK_lys__L_c	lys__L_c <=>	35.7585	Sink lys L[c]	Intracellular source/sink
SK_met__L_c	met__L_c <=>	11.1422	Sink met L[c]	Intracellular source/sink
SK_phe__L_c	phe__L_c <=>	23.6137	Sink phe L[c]	Intracellular source/sink
SK_tchola_c	tchola_c <=>	34.6889	Sink for Taurocholate	Intracellular source/sink
SK_tdchola_c	tdchola_c <=>	2799.85	Sink for Taurochenodeoxycholate	Intracellular source/sink
SK_thr__L_c	thr__L_c <=>	50.4483	Sink thr L[c]	Intracellular source/sink
SK_tmndnc_c	tmndnc_c <=>	27.2	Sink tmndnc[c]	Intracellular source/sink
SK_trp__L_c	trp__L_c <=>	29.3767	Sink trp L[c]	Intracellular source/sink
SK_tyr__L_c	tyr__L_c <=>	7.9207	Sink tyr L[c]	Intracellular source/sink
3SALATAi	h_c + akg_c + 3sala_c -> glu__L_c + 3snpyr_c	10.3645	3-sulfino-alanine transaminase (irreversible)	Methionine and cysteine metabolism
3SALATAim	h_m + akg_m + 3sala_m -> glu__L_m + 3snpyr_m	90.6632	3-sulfino-alanine transaminase (irreversible), mitochondrial	Methionine and cysteine metabolism
3SPYRSP	h2o_c + 3snpyr_c -> h_c + pyr_c + so3_c	10.3645	3-sulfinopyruvate hydrolase (spotaneous reaction)	Methionine and cysteine metabolism
3SPYRSPm	h2o_m + 3snpyr_m -> h_m + pyr_m + so3_m	90.6632	3-sulfinopyruvate hydrolase (spotaneous reaction), mitochondrial	Methionine and cysteine metabolism
CYSTA	akg_c + cys__L_c <=> glu__L_c + mercppyr_c	19.376	Cysteine transaminase	Methionine and cysteine metabolism
HYPTROXe	o2_e + 2 hyptaur_e -> 2 taur_e	31.702	Hypotaurine Oxidase, Extracellular	Methionine and cysteine metabolism
LHCYSTIN	2 gthrd_c + Lhcystin_c <=> 2 hcys__L_c + gthox_c	0.0222957	Formation of Homocystine	Methionine and cysteine metabolism
METDECARc	h_c + 4mtob_c -> co2_c + 3mtp_c	0.194983	Methionine Decarboxylase	Methionine and cysteine metabolism
METTRANSc	pyr_c + met__L_c <=> ala__L_c + 4mtob_c	0.194983	Methionine Transaminase	Methionine and cysteine metabolism
RE1933C	h2o_c + CE1401_c <=> h_c + hcys__L_c	0.0690134	Arylesterase	Methionine and cysteine metabolism
r0142	h2o_m + o2_m + so3_m -> h2o2_m + so4_m	8.58079	Sulfite:oxygen oxidoreductase Sulfur metabolism EC:1.8.3.1	Methionine and cysteine metabolism
r0210	h_c + ser__L_c + HC00250_c -> h2o_c + cys__L_c	0.131368	L-Serine hydro-lyase (adding homocysteine) Glycine, serine and threonine metabolism EC:4.2.1.22	Methionine and cysteine metabolism
r0595	h_c + so3_c + mercppyr_c -> pyr_c + HC01501_c	20.9366	3-Mercaptopyruvate:cyanide sulfurtransferase Cysteine metabolism EC:2.8.1.2	Methionine and cysteine metabolism
ACOADH2_mb	o2_mb + 2 ibcoa_mb -> 2 h2o_mb + 2 2mp2coa_mb	10.1832	Acyl CoA dehydrogenase isobutyryl CoA , microbiome	Microbiome
ALLTNt2r_mb	h_e + alltn_e -> h_mb + alltn_mb	6.29231	Allantoin transport in via proton symport, microbiome	Microbiome
ARGabc_mb	arg__L_e + h2o_mb + atp_mb -> h_mb + pi_mb + adp_mb + arg__L_mb	7.17021	L-arginine transport via ABC system, microbiome	Microbiome
CAt4_mb	h_e + ca2_mb <=> ca2_e + h_mb	0.110353	Calcium transport inout via proton antiporter, microbiome	Microbiome
CITt14_mb	h_e + ca2_e + cit_e -> h_mb + cit_mb + ca2_mb	0.112526	Citrate transport in via Ca complex, microbiome	Microbiome
CYTB_B2_mb	2 h_mb + 0.5 o2_mb + mql7_mb -> 2 h_e + h2o_mb + mqn7_mb	0.0945762	Menaquinol oxidase 71 protons , microbiome	Microbiome
DALAt2r_mb	h_e + ala__D_e -> h_mb + ala__D_mb	0	D-alanine transport via proton symport, microbiome	Microbiome
ECOAH2c_mb	h_mb + h2o_mb + 2mp2coa_mb <=> hibcoa_mb	10.1834	Enoyl CoA hydratase bacterial, microbiome	Microbiome
EX_actn__R_e_mb	actn__R_e ->	5.11867	EX actn R LPAREN e RPAREN , microbiome	Microbiome
FEDCabc_mb	2 cit_e + fe3_e + h2o_mb + atp_mb -> h_mb + pi_mb + adp_mb + 2 cit_mb + fe3_mb	4	Iron III dicitrate transport via ABC system, microbiome	Microbiome
GLYAT_mb	accoa_mb + gly_mb <=> coa_mb + 2aobut_mb	0.118713	Glycine C-acetyltransferase, microbiome	Microbiome
HIBD_mb	nad_mb + 3hmp_mb -> h_mb + nadh_mb + 2mop_mb	60.8685	3 hydroxyisobutyrate dehydrogenase, microbiome	Microbiome
HIBHr_mb	h2o_mb + hibcoa_mb -> 2 h_mb + coa_mb + 3hmp_mb	10.1834	3 hydroxyisobutyryl CoA hydrolase, microbiome	Microbiome
ICITt10_mb	h_e + icit_e + mg2_e -> h_mb + icit_mb + mg2_mb	58.0696	Isocitrate transport in via Mg complex, microbiome	Microbiome
IPDPS_mb	h_mb + nadh_mb + h2mb4p_mb -> nad_mb + h2o_mb + ipdp_mb	0	1-hydroxy-2-methyl-2-(E)-butenyl 4-diphosphate reductase (ipdp), microbiome	Microbiome
MALt10_mb	2 h_e + mal__L_e + na1_mb + lac__L_mb -> na1_e + lac__L_e + 2 h_mb + mal__L_mb	0.182527	Malate HNa lactate antiporter, microbiome	Microbiome
MCA_mb	2mcit_mb <=> micit_mb	0.0697414	Methyl cis aconitase, microbiome	Microbiome
MCITL2_mb	micit_mb <=> pyr_mb + succ_mb	0.0697414	Methylisocitrate lyase, microbiome	Microbiome
MCITS_mb	h2o_mb + ppcoa_mb + oaa_mb -> h_mb + coa_mb + 2mcit_mb	0.0697414	2-methylcitrate synthase, microbiome	Microbiome
NO2t2r_mb	h_e + no2_e -> h_mb + no2_mb	5.23115	Nitrite transport in via proton symport, reversible, microbiome	Microbiome
NO2t3_mb	h_e + no2_mb -> h_mb + no2_e	5.23115	Nitrite transport out via proton antiport, microbiome	Microbiome
OIVD2_mb	nad_mb + coa_mb + 3mob_mb -> co2_mb + nadh_mb + ibcoa_mb	10.0724	2-oxoisovalerate dehydrogenase (acylating; 3-methyl-2-oxobutanoate), microbiome	Microbiome
PHEt2r_mb	h_e + phe__L_e <=> h_mb + phe__L_mb	-0.0574725	L phenylalanine reversible transport via proton symport, microbiome	Microbiome
RBK_mb	atp_mb + rib__D_mb <=> h_mb + adp_mb + r5p_mb	55.162	Ribokinase, microbiome	Microbiome
RIBabc1_mb	h2o_mb + atp_mb + rib__D_mb -> rib__D_e + h_mb + pi_mb + adp_mb	20.1501	D ribose transport out via ABC system, microbiome	Microbiome
RIBabc_mb	rib__D_e + h2o_mb + atp_mb -> h_mb + pi_mb + adp_mb + rib__D_mb	0.0969702	D-ribose transport via ABC system, microbiome	Microbiome
THRD_mb	nad_mb + thr__L_mb -> h_mb + nadh_mb + 2aobut_mb	0.118713	L-threonine dehydrogenase, microbiome	Microbiome
UREAt_mb	urea_e <=> urea_mb	0.0953697	Urea transport via facilitate diffusion, microbiome	Microbiome
URIK1_mb	atp_mb + uri_mb -> h_mb + adp_mb + ump_mb	0.191466	Uridine kinase ATPUridine , microbiome	Microbiome
VALt2r_mb	h_e + val__L_e -> h_mb + val__L_mb	8.49503	L valine reversible transport via proton symport, microbiome	Microbiome
PCSF	paps_c + pcresol_c -> pap_c + pcs_c	241.107	P-Cresol Sulfate Formation from P-Cresol	Miscellaneous
R_group_phosphotase_1	atp_c + coa_c + Rtotal_c -> amp_c + ppi_c + Rtotalcoa_c	17.3509	R group phosphotase 1	Miscellaneous
r0082	h_c + HC01434_c -> akg_c + co2_c	0.00996428	Oxalosuccinate:NADP+ oxidoreductase (decarboxylating) Citrate cycle (TCA cycle) EC:1.1.1.42	Miscellaneous
r0084	h_x + HC01434_x -> akg_x + co2_x	60.8386	Oxalosuccinate:NADP+ oxidoreductase (decarboxylating) Citrate cycle (TCA cycle) EC:1.1.1.42	Miscellaneous
r0422	nadp_c + icit_c <=> h_c + nadph_c + HC01434_c	0.00996428	Isocitrate:NADP+ oxidoreductase (decarboxylating) Citrate cycle (TCA cycle) EC:1.1.1.42	Miscellaneous
r0424	nadp_x + icit_x <=> h_x + nadph_x + HC01434_x	60.8386	Isocitrate:NADP+ oxidoreductase (decarboxylating) Citrate cycle (TCA cycle) EC:1.1.1.42	Miscellaneous
r0642	h2o_c + nad_c + 2mop_c <=> 2 h_c + nadh_c + HC00900_c	22.423	(S)-Methylmalonate semialdehyde:NAD+ oxidoreductase Valine, leucine and isoleucine degradation EC:1.2.1.3	Miscellaneous
r0795	h2o_c + HC01501_c -> 2 h_c + so4_c + HC00250_c	20.9366	Spontaneous reaction	Miscellaneous
NADS2	h2o_c + atp_c + gln__L_c + dnad_c -> h_c + nad_c + glu__L_c + amp_c + ppi_c	0.024717	Nicotinate-mononucleotide adenylyltransferase	NAD metabolism
NMNATn	atp_n + h_n + nmn_n -> ppi_n + nad_n	0.00077501	Nicotinamide-nucleotide adenylyltransferase	NAD metabolism
NNMT	amet_c + ncam_c -> 1mncam_c + ahcys_c	0.116721	Nicotinamide N methyltransferase	NAD metabolism
THD1m	nadp_m + h_c + nadh_m -> h_m + nadph_m + nad_m	5.58587	NAD(P) transhydrogenase	NAD metabolism
DTMPK	atp_c + dtmp_c -> adp_c + dtdp_c	0.16876	DTMP kinase	Nucleotide interconversion
NTD7	h2o_c + amp_c -> pi_c + adn_c	0.174748	5-nucleotidase (AMP)	Nucleotide interconversion
URIDK2m	atp_m + dump_m <=> adp_m + dudp_m	30.2627	Uridylate kinase (dUMP), mitochondrial	Nucleotide interconversion
XAO2	h2o_c + o2_c + hxan_c -> h2o2_c + xan_c	0.0788172	Xanthine oxidase (hypoxanthine)	Nucleotide interconversion
PPAm	h2o_m + ppi_m -> h_m + 2 pi_m	7.67202	Inorganic diphosphatase	Oxidative phosphorylation
GND	nadp_c + 6pgc_c -> nadph_c + co2_c + ru5p__D_c	0.00341157	Phosphogluconate dehydrogenase	Pentose phosphate pathway
PGL	h2o_c + 6pgl_c -> h_c + 6pgc_c	0.148209	6-phosphogluconolactonase	Pentose phosphate pathway
PGLer	h2o_r + 6pgl_r -> h_r + 6pgc_r	0.0829862	6-phosphogluconolactonase, endoplasmic reticulum	Pentose phosphate pathway
RBK	atp_c + rib__D_c -> h_c + adp_c + r5p_c	0.0689795	Ribokinase	Pentose phosphate pathway
UDPGNP	h2o_c + udpglcur_c -> h_c + udp_c + glcur_c	0.0279635	UDP-glucuronate glucuronohydrolase	Pentose phosphate pathway
r0796	h_c + nadh_c + rib__D_c <=> nad_c + rbt_c	469.488	Ribitol:NAD+ 2-oxidoreductase Pentose and glucuronate interconversions EC:1.1.1.56	Pentose phosphate pathway
ALAARGCYSr	2 h2o_c + alaargcys_c <=> ala__L_c + cys__L_c + arg__L_c	0.179018	Metabolism (Formation/Degradation) of AlaArgCys	Peptide metabolism
ALAARGGLYr	2 h2o_c + alaarggly_c <=> ala__L_c + gly_c + arg__L_c	0.0563509	Metabolism (Formation/Degradation) of AlaArgGly	Peptide metabolism
ALAGLYLYSr	2 h2o_c + alaglylys_c <=> ala__L_c + gly_c + lys__L_c	0.14984	Metabolism (Formation/Degradation) of AlaGlyLys	Peptide metabolism
ALAHISALAr	2 h2o_c + alahisala_c <=> 2 ala__L_c + his__L_c	0.00265307	Metabolism (Formation/Degradation) of AlaHisAla	Peptide metabolism
ALALYSTHRr	2 h2o_c + alalysthr_c <=> ala__L_c + thr__L_c + lys__L_c	0.033127	Metabolism (Formation/Degradation) of AlaLysThr	Peptide metabolism
ARGALAALAr	arg__L_c + alaala_c <=> h2o_c + argalaala_c	0.0213459	Metabolism (Formation/Degradation) of ArgAlaAla	Peptide metabolism
ARGGLYGLYr	arg__L_c + glygly_c <=> h2o_c + argglygly_c	0.0215631	Metabolism (Formation/Degradation) of ArgGlyGly	Peptide metabolism
ASNCYSCYSr	2 h2o_c + asncyscys_c <=> asn__L_c + 2 cys__L_c	0.0545328	Metabolism (Formation/Degradation) of AsnCysCys	Peptide metabolism
CYSCYSr	h2o_c + cyscys_c <=> 2 cys__L_c	0.080573	Metabolism (Formation/Degradation) of CysCys	Peptide metabolism
CYSLEUTHRr	2 h2o_c + cysleuthr_c <=> cys__L_c + thr__L_c + leu__L_c	0.0262726	Metabolism (Formation/Degradation) of CysLeuThr	Peptide metabolism
CYSSERMETr	2 h2o_c + cyssermet_c <=> cys__L_c + ser__L_c + met__L_c	0.144298	Metabolism (Formation/Degradation) of CysSerMet	Peptide metabolism
GLYLYSCYSr	2 h2o_c + glylyscys_c <=> cys__L_c + gly_c + lys__L_c	0.0301092	Metabolism (Formation/Degradation) of GlyLysCys	Peptide metabolism
GLYVALHISr	2 h2o_c + glyvalhis_c <=> gly_c + his__L_c + val__L_c	0.0638587	Metabolism (Formation/Degradation) of GlyValHis	Peptide metabolism
HISARGCYSr	2 h2o_c + hisargcys_c <=> cys__L_c + arg__L_c + his__L_c	0.0116648	Metabolism (Formation/Degradation) of HisArgCys	Peptide metabolism
HISCYSCYSr	2 h2o_c + hiscyscys_c <=> 2 cys__L_c + his__L_c	0.0240387	Metabolism (Formation/Degradation) of HisCysCys	Peptide metabolism
HISGLYLYSr	2 h2o_c + hisglylys_c <=> gly_c + lys__L_c + his__L_c	0.0777339	Metabolism (Formation/Degradation) of HisGlyLys	Peptide metabolism
HISLYSILEr	2 h2o_c + hislysile_c <=> lys__L_c + his__L_c + ile__L_c	0.0403044	Metabolism (Formation/Degradation) of HisLysIle	Peptide metabolism
HISLYSVALr	2 h2o_c + hislysval_c <=> lys__L_c + his__L_c + val__L_c	0.145414	Metabolism (Formation/Degradation) of HisLysVal	Peptide metabolism
HISPHEARGr	2 h2o_c + hisphearg_c <=> arg__L_c + his__L_c + phe__L_c	0.140725	Metabolism (Formation/Degradation) of HisPheArg	Peptide metabolism
ILEARGILEr	2 h2o_c + ileargile_c <=> arg__L_c + 2 ile__L_c	0.0645259	Metabolism (Formation/Degradation) of IleArgIle	Peptide metabolism
ILEGLYARGr	2 h2o_c + ileglyarg_c <=> gly_c + arg__L_c + ile__L_c	0.0432808	Metabolism (Formation/Degradation) of IleGlyArg	Peptide metabolism
ILETRPTYRr	2 h2o_c + iletrptyr_c <=> tyr__L_c + ile__L_c + trp__L_c	0.16142	Metabolism (Formation/Degradation) of IleTrptyr	Peptide metabolism
LYSPHEILEr	2 h2o_c + lyspheile_c <=> lys__L_c + ile__L_c + phe__L_c	0.0288052	Metabolism (Formation/Degradation) of LysPheIle	Peptide metabolism
LYSTYRILEr	2 h2o_c + lystyrile_c <=> lys__L_c + tyr__L_c + ile__L_c	0.036154	Metabolism (Formation/Degradation) of LystyrIle	Peptide metabolism
LYSVALPHEr	2 h2o_c + lysvalphe_c <=> lys__L_c + phe__L_c + val__L_c	0.140091	Metabolism (Formation/Degradation) of LysValPhe	Peptide metabolism
LYSVALTRPr	2 h2o_c + lysvaltrp_c <=> lys__L_c + trp__L_c + val__L_c	0.125972	Metabolism (Formation/Degradation) of LysValTrp	Peptide metabolism
METHISLYSr	2 h2o_c + methislys_c <=> lys__L_c + met__L_c + his__L_c	0.0817769	Metabolism (Formation/Degradation) of MetHisLys	Peptide metabolism
METMETILEr	2 h2o_c + metmetile_c <=> 2 met__L_c + ile__L_c	0.0360748	Metabolism (Formation/Degradation) of MetMetIle	Peptide metabolism
PHELEUr	h2o_c + pheleu_c <=> leu__L_c + phe__L_c	6.09374	Metabolism (Formation/Degradation) of PheLeu	Peptide metabolism
PHEPHETHRr	2 h2o_c + phephethr_c <=> thr__L_c + 2 phe__L_c	0.0485703	Metabolism (Formation/Degradation) of PhePheThr	Peptide metabolism
PHETRPLEUr	2 h2o_c + phetrpleu_c <=> leu__L_c + trp__L_c + phe__L_c	23.2108	Metabolism (Formation/Degradation) of PheTrpLeu	Peptide metabolism
PHETYRLYSr	2 h2o_c + phetyrlys_c <=> lys__L_c + tyr__L_c + phe__L_c	18.9882	Metabolism (Formation/Degradation) of PhetyrLys	Peptide metabolism
THRTYRMETr	2 h2o_c + thrtyrmet_c <=> thr__L_c + met__L_c + tyr__L_c	0.137037	Metabolism (Formation/Degradation) of ThrtyrMet	Peptide metabolism
TRPARGALAr	2 h2o_c + trpargala_c <=> ala__L_c + arg__L_c + trp__L_c	0.168807	Metabolism (Formation/Degradation) of TrpArgAla	Peptide metabolism
TRPGLYVALr	2 h2o_c + trpglyval_c <=> gly_c + trp__L_c + val__L_c	0.0128702	Metabolism (Formation/Degradation) of TrpGlyVal	Peptide metabolism
TRPHISMETr	2 h2o_c + trphismet_c <=> met__L_c + his__L_c + trp__L_c	0.0679475	Metabolism (Formation/Degradation) of TrpHisMet	Peptide metabolism
TRPILELYSr	2 h2o_c + trpilelys_c <=> lys__L_c + ile__L_c + trp__L_c	0.0983232	Metabolism (Formation/Degradation) of TrpIleLys	Peptide metabolism
TRPLEUVALr	2 h2o_c + trpleuval_c <=> leu__L_c + trp__L_c + val__L_c	0.17295	Metabolism (Formation/Degradation) of TrpLeuVal	Peptide metabolism
TRPLYSr	h2o_c + trplys_c <=> lys__L_c + trp__L_c	32.0375	Metabolism (Formation/Degradation) of TrpLys	Peptide metabolism
TRPMETVALr	2 h2o_c + trpmetval_c <=> met__L_c + trp__L_c + val__L_c	0.0694646	Metabolism (Formation/Degradation) of TrpMetVal	Peptide metabolism
TRPPHEr	h2o_c + trpphe_c <=> trp__L_c + phe__L_c	30.382	Metabolism (Formation/Degradation) of TrpPhe	Peptide metabolism
TRPPROLEUr	2 h2o_c + trpproleu_c <=> leu__L_c + trp__L_c + pro__L_c	6.69841	Metabolism (Formation/Degradation) of TrpProLeu	Peptide metabolism
TRPTHRILEr	2 h2o_c + trpthrile_c <=> thr__L_c + ile__L_c + trp__L_c	0.0725063	Metabolism (Formation/Degradation) of TrpThrIle	Peptide metabolism
TYRALAPHEr	2 h2o_c + tyralaphe_c <=> ala__L_c + tyr__L_c + phe__L_c	0.102446	Metabolism (Formation/Degradation) of TyrAlaPhe	Peptide metabolism
TYRCYSGLYr	2 h2o_c + tyrcysgly_c <=> cys__L_c + gly_c + tyr__L_c	0.043555	Metabolism (Formation/Degradation) of TyrCysGly	Peptide metabolism
TYRTRPPHEr	2 h2o_c + tyrtrpphe_c <=> tyr__L_c + trp__L_c + phe__L_c	7.61735	Metabolism (Formation/Degradation) of TyrTrpPhe	Peptide metabolism
TYRVALMETr	2 h2o_c + tyrvalmet_c <=> met__L_c + tyr__L_c + val__L_c	0.125157	Metabolism (Formation/Degradation) of TyrValMet	Peptide metabolism
VALARGGLYr	2 h2o_c + valarggly_c <=> gly_c + arg__L_c + val__L_c	0.0480516	Metabolism (Formation/Degradation) of ValArgGly	Peptide metabolism
VALLEUPHEr	2 h2o_c + valleuphe_c <=> leu__L_c + phe__L_c + val__L_c	0.0736478	Metabolism (Formation/Degradation) of ValLeuPhe	Peptide metabolism
VALLYSTYRr	2 h2o_c + vallystyr_c <=> lys__L_c + tyr__L_c + val__L_c	0.0923637	Metabolism (Formation/Degradation) of ValLystyr	Peptide metabolism
VALPHEARGr	2 h2o_c + valphearg_c <=> arg__L_c + phe__L_c + val__L_c	0.0995643	Metabolism (Formation/Degradation) of ValPheArg	Peptide metabolism
VALTRPPHEr	2 h2o_c + valtrpphe_c <=> trp__L_c + phe__L_c + val__L_c	0.136498	Metabolism (Formation/Degradation) of ValTrpPhe	Peptide metabolism
VALTRPVALr	2 h2o_c + valtrpval_c <=> trp__L_c + 2 val__L_c	0.0541282	Metabolism (Formation/Degradation) of ValTrpVal	Peptide metabolism
VALVALr	h2o_c + valval_c <=> 2 val__L_c	0.0359036	Metabolism (Formation/Degradation) of ValVal	Peptide metabolism
HMR_6838	paps_c + HC02187_c -> h_c + pap_c + triodthysuf_c	0.115632	HMR 6838	Phenylalanine metabolism
2HBO	nad_c + 2hb_c <=> h_c + nadh_c + 2obut_c	0.10051	2 HydroxybutyrateNAD oxidoreductase	Propanoate metabolism
PUNP4	pi_c + dgsn_c <=> 2dr1p_c + gua_c	15.7947	Purine-nucleoside phosphorylase (Deoxyguanosine)	Purine catabolism
XAND	h2o_c + nad_c + xan_c -> h_c + nadh_c + urate_c	13.8307	Xanthine dehydrogenase	Purine catabolism
XANDp	nad_x + h2o_x + xan_x -> h_x + nadh_x + urate_x	9.48757	Xanthine dehydrogenase, peroxisomal	Purine catabolism
XAOx	o2_x + h2o_x + xan_x -> h2o2_x + urate_x	10.7423	Xanthine oxidase,peroxisomal	Purine catabolism
r0009	h2o_x + ppi_x -> h_x + 2 pi_x	0.0510749	Pyrophosphate phosphohydrolase EC:3.6.1.1	Purine catabolism
r0853	atp_c + pi_m -> pi_c + atp_m	30.3273	Facilitated diffusion	Purine catabolism
AICART	10fthf_c + aicar_c <=> thf_c + fprica_c	-65.7633	Phosphoribosylaminoimidazolecarboxamide formyltransferase	Purine synthesis
IMPC	h2o_c + imp_c <=> fprica_c	-65.7633	IMP cyclohydrolase	Purine synthesis
INSK	atp_c + ins_c -> h_c + adp_c + imp_c	0.111334	Insosine kinase	Purine synthesis
ALR	h2o_c + nadp_c + mthgxl_c -> 2 h_c + pyr_c + nadph_c	0.132812	Aldose reductase	Pyruvate metabolism
r0818	dump_m -> dump_c	30.1777	Transport reaction	Pyruvate metabolism
CATr	2 h2o2_r -> 2 h2o_r + o2_r	10.9796	Catalase	ROS detoxification
sink_1mncam_c	1mncam_c ->	1014.96	sink_1mncam_c	Sink/demand
sink_34hpl_m	34hpl_m ->	5.67903	sink_34hpl_m	Sink/demand
sink_3mob_c	3mob_c ->	0.11131	sink_3mob_c	Sink/demand
sink_arachd_c	arachd_c ->	10.7857	sink_arachd_c	Sink/demand
sink_ind3ac_c	ind3ac_c ->	0.042973	sink_ind3ac_c	Sink/demand
sink_orot_c	orot_c ->	360.665	sink_orot_c	Sink/demand
SMS	pchol_hs_c + crm_hs_c -> dag_hs_c + sphmyln_hs_c	6.63131	Sphingomyelin synthase (homo sapiens)	Sphingolipid metabolism
CYSO	o2_c + cys__L_c -> 2 h_c + 3sala_c	11.7354	Cysteine oxidase	Taurine and hypotaurine metabolism
HYPTROX_cho	o2_c + 2 hyptaur_c -> 2 taur_c	0.0757771	Hypotaurine oxidase	Taurine and hypotaurine metabolism
r0381	h2o_c + nad_c + hyptaur_c <=> h_c + nadh_c + taur_c	0.0727527	Hypotaurine:NAD+ oxidoreductase Taurine and hypotaurine metabolism EC:1.8.1.3	Taurine and hypotaurine metabolism
HMR_2569	tmndnc_c <=> tmndnc_r	-0.189357	HMR 2569	Transport, endoplasmic reticular
HMR_2817	crn_c + stcrn_r <=> stcrn_c + crn_r	12.6102	HMR 2817	Transport, endoplasmic reticular
HMR_2819	coa_r + stcrn_r <=> crn_r + stcoa_r	12.6102	Carnitine O-Acetyltransferase	Transport, endoplasmic reticular
HMR_3953	6pgc_c <=> 6pgc_r	-0.0270858	HMR 3953	Transport, endoplasmic reticular
HMR_6385	udpgal_c + ump_r -> ump_c + udpgal_r	0.124594	HMR 6385	Transport, endoplasmic reticular
HMR_9634	ethamp_r <=> ethamp_c	0.0091923	HMR 9634	Transport, endoplasmic reticular
O2ter	o2_c <=> o2_r	-29.2433	O2 transport endoplasmic reticulum	Transport, endoplasmic reticular
UMPtr	ump_c <=> ump_r	53.8125	UMP transport (ER)	Transport, endoplasmic reticular
r2515	crn_c + dlnlcg_r -> crn_r + dlnlcg_c	119.615	Carnitine/fatty acid transport	Transport, endoplasmic reticular
2HYDOGOAT3t	akg_e + 2hydog_c <=> akg_c + 2hydog_e	15.4239	Transport of 2-Hydroxy-Glutarate, Extracellular, Antiport	Transport, extracellular
2HYDOGte	2hydog_c -> 2hydog_e	15.4239	Transport of 2-Hydroxy-Glutarate, Extracellular	Transport, extracellular
2OBUTt	h_e + 2obut_e <=> h_c + 2obut_c	0.022423	Transport by Monocarboxylate Transporter-2 into Extracellular Space	Transport, extracellular
3AIBt	3aib_c -> 3aib_e	18.84	3-amino-isobutyrate transport	Transport, extracellular
3MTPte	3mtp_c -> 3mtp_e	0.194983	Secretion of 3-Methyl-Thio-Propionate	Transport, extracellular
4AABUTNt	4aabutn_e <=> 4aabutn_c	233.321	Diffusion of 4-Acetamidobutanoate	Transport, extracellular
4HPROLTASCT1	na1_e + ala__L_e + 4hpro_LT_c -> na1_c + ala__L_c + 4hpro_LT_e	59.04	Exit of hydroxy-proline across the basolateral surface of enterocytes	Transport, extracellular
4OHPROIMINOtc	2 na1_e + cl_e + 4hpro_LT_e -> 2 na1_c + cl_c + 4hpro_LT_c	59.1541	Transport of L-OH-Proline by the apical IMINO amino acid transporters in kidney and intestine	Transport, extracellular
4PYRDX	h2o_c + atp_c + 4pyrdx_c -> h_c + adp_c + pi_c + 4pyrdx_e	374.194	4-Pyridoxal secretion	Transport, extracellular
5A2OPNTNte	5a2opntn_c <=> 5a2opntn_e	23.7883	Transport of 5-Amino-2-Oxopentanoic Acid, Extracellular	Transport, extracellular
ALAALACNc	h2o_c + alaala_c <=> 2 ala__L_c	0.0213459	Hydrolysis of Alanylalanine	Transport, extracellular
ALAARGCYSt	h_e + alaargcys_e <=> h_c + alaargcys_c	0.179018	Transport of AlaArgCys, Extracellular	Transport, extracellular
ALAARGGLYt	h_e + alaarggly_e <=> h_c + alaarggly_c	0.0563509	Transport of AlaArgGly, Extracellular	Transport, extracellular
ALAB0AT3tc	na1_e + ala__L_e + cl_e -> na1_c + ala__L_c + cl_c	70.863	Alanine Transport by B0At3	Transport, extracellular
ALAGLYLYSt	h_e + alaglylys_e <=> h_c + alaglylys_c	0.14984	Transport of AlaGlyLys, Extracellular	Transport, extracellular
ALAHISALAt	h_e + alahisala_e <=> h_c + alahisala_c	0.00265307	Transport of AlaHisAla, Extracellular	Transport, extracellular
ALALYSTHRt	h_e + alalysthr_e <=> h_c + alalysthr_c	0.033127	Transport of AlaLysThr, Extracellular	Transport, extracellular
ARGALAALAt	h_e + argalaala_e <=> h_c + argalaala_c	0.0213459	Transport of ArgAlaAla, Extracellular	Transport, extracellular
ARGB0AT3tc	na1_e + arg__L_e + cl_e -> na1_c + arg__L_c + cl_c	725.494	Arginine Transport by B0At3	Transport, extracellular
ARGGLYGLYt	h_e + argglygly_e <=> h_c + argglygly_c	0.0215631	Transport of ArgGlyGly, Extracellular	Transport, extracellular
ARGSUCte	argsuc_c -> argsuc_e	421.723	Transport of L-Arginosuccinic Acid	Transport, extracellular
ASCBt5	2 na1_e + ascb__L_e -> 2 na1_c + ascb__L_c	0.0300026	L-ascorbate transport via proton symport (1:2 ascb/na ratio)	Transport, extracellular
ASNB0AT3tc	na1_e + asn__L_e + cl_e -> na1_c + asn__L_c + cl_c	413.992	Asparagine Transport by B0At3	Transport, extracellular
ASNCYSCYSt	h_e + asncyscys_e <=> h_c + asncyscys_c	0.0545328	Transport of AsnCysCys, Extracellular	Transport, extracellular
ASPDTDe	asp__D_c <=> asp__D_e	12.6567	D-aspartate transport, extracellular	Transport, extracellular
ASPDt6	h_e + 3 na1_e + asp__D_e + k_c -> h_c + 3 na1_c + asp__D_c + k_e	12.6567	D-aspartate transport via Na, H symport and K antiport	Transport, extracellular
ASPt6	h_e + 3 na1_e + k_c + asp__L_e -> h_c + 3 na1_c + asp__L_c + k_e	49.3854	L-aspartate transport via Na, H symport and K antiport	Transport, extracellular
C02356t	C02356_c <=> C02356_e	0.0256211	(S)-2-Aminobutanoate	Transport, extracellular
CDCA24Gtr	cdca24g_c <=> cdca24g_r	5.54902	Glucuronidated Compound Transport (CDCA-24G)	Transport, extracellular
CDCA3Gte	h2o_c + atp_c + cdca3g_c -> h_c + adp_c + pi_c + cdca3g_e	6.28302	Glucuronidated bile acid excretion (CDCA-3G)	Transport, extracellular
CDCA3Gtr	cdca3g_c <=> cdca3g_r	6.51163	Glucuronidated Compound Transport (CDCA-3G)	Transport, extracellular
CE1401te	CE1401_c <=> CE1401_e	0.0690134	Transport of HomocysteineThiolactone	Transport, extracellular
CYSB0AT3tc	na1_e + cys__L_e + cl_e -> na1_c + cys__L_c + cl_c	306.787	Cysteine Transport by B0At3	Transport, extracellular
CYSCYSt	h_e + cyscys_e <=> h_c + cyscys_c	0.080573	Transport of CysCys, Extracellular	Transport, extracellular
CYSLEUTHRt	h_e + cysleuthr_e <=> h_c + cysleuthr_c	0.0262726	Transport of CysLeuThr, Extracellular	Transport, extracellular
CYSSERMETt	h_e + cyssermet_e <=> h_c + cyssermet_c	0.144298	Transport of CysSerMet, Extracellular	Transport, extracellular
CYSSERNaEx	na1_e + cys__L_e + ser__L_c -> na1_c + cys__L_c + ser__L_e	8.10517	L-serine/L-cysteine Na-dependent exchange (Cys-L in)	Transport, extracellular
ESTRONESt2	2 na1_e + estrones_e -> 2 na1_c + estrones_c	45.2383	Estrone-3-sulfate transport via sodium cotransport	Transport, extracellular
ETHAMPtr	ethamp_e <=> ethamp_c	8.31912	Transport of Ethanolamine Phosphate	Transport, extracellular
GLUTAROAT3t	akg_e + glutar_c <=> akg_c + glutar_e	7.75802	Transport of Glutarate, Extracellular, Antiport	Transport, extracellular
GLUTARte	glutar_c -> glutar_e	7.75802	Transport of Glutarate, Extracellular	Transport, extracellular
GLUt6	h_e + 3 na1_e + k_c + glu__L_e -> h_c + 3 na1_c + glu__L_c + k_e	40.8796	Glutamate transport via Na, H symport and K antiport	Transport, extracellular
GLYB0AT3tc	na1_e + gly_e + cl_e -> na1_c + gly_c + cl_c	23.0691	Glycine Transport by B0At3	Transport, extracellular
GLYGLYCNc	h2o_c + glygly_c <=> 2 gly_c	0.0215631	Hydrolysis of glycylycine for uptake	Transport, extracellular
GLYLYSCYSt	h_e + glylyscys_e <=> h_c + glylyscys_c	0.0301092	Transport of GlyLysCys, Extracellular	Transport, extracellular
GLYVALHISt	h_e + glyvalhis_e <=> h_c + glyvalhis_c	0.0638587	Transport of GlyValHis, Extracellular	Transport, extracellular
GSNt	gsn_e <=> gsn_c	-0.0537342	Guanosine facilated transport in cytosol	Transport, extracellular
GTHOXti2	h2o_c + atp_c + gthox_c -> h_c + adp_c + pi_c + gthox_e	467.868	Oxidized glutathione irreversible active transport (rbc)	Transport, extracellular
HCYSte	hcys__L_e <=> hcys__L_c	9.14516	Homocysteine transport (extracellular)	Transport, extracellular
HISARGCYSt	h_e + hisargcys_e <=> h_c + hisargcys_c	0.0116648	Transport of HisArgCys, Extracellular	Transport, extracellular
HISCYSCYSt	h_e + hiscyscys_e <=> h_c + hiscyscys_c	0.0240387	Transport of HisCysCys, Extracellular	Transport, extracellular
HISGLYLYSt	h_e + hisglylys_e <=> h_c + hisglylys_c	0.0777339	Transport of HisGlyLys, Extracellular	Transport, extracellular
HISLYSILEt	h_e + hislysile_e <=> h_c + hislysile_c	0.0403044	Transport of HisLysIle, Extracellular	Transport, extracellular
HISLYSVALt	h_e + hislysval_e <=> h_c + hislysval_c	0.145414	Transport of HisLysVal, Extracellular	Transport, extracellular
HISPHEARGt	h_e + hisphearg_e <=> h_c + hisphearg_c	0.140725	Transport of HisPheArg, Extracellular	Transport, extracellular
HISt4	na1_e + his__L_e -> na1_c + his__L_c	105.745	L-histidine transport in via sodium symport	Transport, extracellular
HISyLATtc	na1_e + arg__L_c + his__L_e -> na1_c + arg__L_e + his__L_c	763.454	Transport of L-Histidine by y+LAT1 or y+LAT2 transporters in small intestine and kidney	Transport, extracellular
HMR_9189	M01989_c <=> M01989_e	0.00909015	HMR 9189	Transport, extracellular
HMR_9583	M02467_c <=> M02467_e	0.192171	HMR 9583	Transport, extracellular
HMR_9584	h_e + M02467_e -> h_c + M02467_c	0.192171	HMR 9584	Transport, extracellular
HMR_9652	homoval_c -> homoval_e	14.2063	HMR 9652	Transport, extracellular
HOMOVALte	homoval_c + akg_e <=> akg_c + homoval_e	14.2135	Transport of Homovanillate by Oat3	Transport, extracellular
HPACtr	4hphac_c <=> 4hphac_e	50.7928	Hydroxyphenylacetate transport via diffusion	Transport, extracellular
HPDECEte	h2o_c + atp_c + hpdece_c -> h_c + adp_c + pi_c + hpdece_e	5.45865	Transport of Trans-Delta-2-Heptadecanoic Acid, Extracellular	Transport, extracellular
ILEARGILEt	h_e + ileargile_e <=> h_c + ileargile_c	0.0645259	Transport of IleArgIle, Extracellular	Transport, extracellular
ILEB0AT3tc	na1_e + cl_e + ile__L_e -> na1_c + cl_c + ile__L_c	407.793	Iso-Leucine Transport by B0At3	Transport, extracellular
ILEGLYARGt	h_e + ileglyarg_e <=> h_c + ileglyarg_c	0.0432808	Transport of IleGlyArg, Extracellular	Transport, extracellular
ILETRPTYRt	h_e + iletrptyr_e <=> h_c + iletrptyr_c	0.16142	Transport of IleTrptyr, Extracellular	Transport, extracellular
IND3ACt	ind3ac_c <=> ind3ac_e	12.4713	Transport of Indole-3-Acetate	Transport, extracellular
ISOCHOLt	hco3_c + isochol_e <=> hco3_e + isochol_c	0.178006	Isocholic acid transport via bicarbonate countertransport	Transport, extracellular
ISOCHOLt2	2 na1_e + isochol_e -> 2 na1_c + isochol_c	0.17862	Isocholic acid transport via sodium cotransport	Transport, extracellular
LHCYSTINt	Lhcystin_c <=> Lhcystin_e	0.0222957	Transport of Homocystine	Transport, extracellular
LYSPHEILEt	h_e + lyspheile_e <=> h_c + lyspheile_c	0.0288052	Transport of LysPheIle, Extracellular	Transport, extracellular
LYSTYRILEt	h_e + lystyrile_e <=> h_c + lystyrile_c	0.036154	Transport of LystyrIle, Extracellular	Transport, extracellular
LYSVALPHEt	h_e + lysvalphe_e <=> h_c + lysvalphe_c	0.140091	Transport of LysValPhe, Extracellular	Transport, extracellular
LYSVALTRPt	h_e + lysvaltrp_e <=> h_c + lysvaltrp_c	0.125972	Transport of LysValTrp, Extracellular	Transport, extracellular
LYSt4	na1_e + lys__L_e -> na1_c + lys__L_c	16.06	L-lysine transport in via sodium symport	Transport, extracellular
METHISLYSt	h_e + methislys_e <=> h_c + methislys_c	0.0817769	Transport of MetHisLys, Extracellular	Transport, extracellular
METMETILEt	h_e + metmetile_e <=> h_c + metmetile_c	0.0360748	Transport of MetMetIle, Extracellular	Transport, extracellular
ORNALArBATtc	ala__L_c + orn_e -> orn_c + ala__L_e	920.28	Transport of L-Ornithine into the cell in exchange for L-Alanine by b0,+AT transporter at the apical surfaces of the membranes of small intestine and renal cells.	Transport, extracellular
ORNLEUrBATtc	leu__L_c + orn_e -> orn_c + leu__L_e	37.8168	Transport of L-Ornithine into the cell in exchange for L-Leucine by b0,+AT transporter at the apical surfaces of the membranes of small intestine and renal cells.	Transport, extracellular
PCRESOLup	pcresol_e -> pcresol_c	241.107	P-Cresol Uptake into the Liver	Transport, extracellular
PCSsec	pcs_c -> pcs_e	241.107	Secretion of P-Cresol Sulfate	Transport, extracellular
PHELEUt	h_e + pheleu_e <=> h_c + pheleu_c	6.09374	Transport of PheLeu, Extracellular	Transport, extracellular
PHEPHETHRt	h_e + phephethr_e <=> h_c + phephethr_c	0.0485703	Transport of PhePheThr, Extracellular	Transport, extracellular
PHETRPLEUt	h_e + phetrpleu_e <=> h_c + phetrpleu_c	23.2108	Transport of PheTrpLeu, Extracellular	Transport, extracellular
PHETYRLYSt	h_e + phetyrlys_e <=> h_c + phetyrlys_c	18.9882	Transport of PhetyrLys, Extracellular	Transport, extracellular
PPIOGLYte	ppiogly_c -> ppiogly_e	237.768	Transport of Propionyl-Glycine, Extracellular	Transport, extracellular
PROIMINOtc	2 na1_e + cl_e + pro__L_e -> 2 na1_c + cl_c + pro__L_c	8.45339	Transport of L-Proline by the apical IMINO amino acid transporters in kidney and intestine	Transport, extracellular
PTRCARGte	arg__L_e + ptrc_c -> arg__L_c + ptrc_e	77.6581	Putrescine Export via Putrescine/Arginine Exchanger	Transport, extracellular
PTRCtex2	ptrc_c <=> ptrc_e	77.6597	Putrescine excretion cytosol to extracellular	Transport, extracellular
RBTt	rbt_c -> rbt_e	469.488	Ribitol transport via passive diffusion	Transport, extracellular
RTOTALFATPc	atp_c + coa_c + Rtotal_e -> amp_c + ppi_c + Rtotalcoa_c	0.0355587	Uptake of Rtotal by enterocytes	Transport, extracellular
RTOTALt	Rtotal_e <=> Rtotal_c	-0.0186387	RTOTAL transport	Transport, extracellular
SAMHISTAe	hista_e + amet_e -> h_e + ahcys_e + mhista_e	210.748	S-Adenosyl-L-Methionine:Histamine N-Tele-Methyltransferase, Extracellular	Transport, extracellular
SERALANaEx	na1_e + ala__L_c + ser__L_e -> na1_c + ala__L_e + ser__L_c	100.008	L-alanine/L-serine Na-dependent exchange (Ser-L in)	Transport, extracellular
SERB0AT3tc	na1_e + ser__L_e + cl_e -> na1_c + ser__L_c + cl_c	840.246	Serine Transport by B0At3	Transport, extracellular
THRALANaEx	na1_e + ala__L_c + thr__L_e -> na1_c + ala__L_e + thr__L_c	400.012	L-alanine/L-threonine Na-dependent exchange (Thr-L in)	Transport, extracellular
THRCYSNaEx	na1_e + cys__L_c + thr__L_e -> na1_c + cys__L_e + thr__L_c	60.7809	L-cysteine/L-threonine Na-dependent exchange (Thr-L in)	Transport, extracellular
THRTYRMETt	h_e + thrtyrmet_e <=> h_c + thrtyrmet_c	0.137037	Transport of ThrtyrMet, Extracellular	Transport, extracellular
TIGGLYte	tiggly_c -> tiggly_e	156.042	Transport of Tiglylglycine, Extracellular	Transport, extracellular
TRPARGALAt	h_e + trpargala_e <=> h_c + trpargala_c	0.168807	Transport of TrpArgAla, Extracellular	Transport, extracellular
TRPGLYVALt	h_e + trpglyval_e <=> h_c + trpglyval_c	0.0128702	Transport of TrpGlyVal, Extracellular	Transport, extracellular
TRPHISMETt	h_e + trphismet_e <=> h_c + trphismet_c	0.0679475	Transport of TrpHisMet, Extracellular	Transport, extracellular
TRPILELYSt	h_e + trpilelys_e <=> h_c + trpilelys_c	0.0983232	Transport of TrpIleLys, Extracellular	Transport, extracellular
TRPLEUVALt	h_e + trpleuval_e <=> h_c + trpleuval_c	0.17295	Transport of TrpLeuVal, Extracellular	Transport, extracellular
TRPLYSt	h_e + trplys_e <=> h_c + trplys_c	32.0375	Transport of TrpLys, Extracellular	Transport, extracellular
TRPMETVALt	h_e + trpmetval_e <=> h_c + trpmetval_c	0.0694646	Transport of TrpMetVal, Extracellular	Transport, extracellular
TRPPHEt	h_e + trpphe_e <=> h_c + trpphe_c	30.382	Transport of TrpPhe, Extracellular	Transport, extracellular
TRPPROLEUt	h_e + trpproleu_e <=> h_c + trpproleu_c	6.69841	Transport of TrpProLeu, Extracellular	Transport, extracellular
TRPTHRILEt	h_e + trpthrile_e <=> h_c + trpthrile_c	0.0725063	Transport of TrpThrIle, Extracellular	Transport, extracellular
TRYPTAte	h_c + trypta_c <=> h_e + trypta_e	8.3213	Tryptaminium Transport, Cytosol	Transport, extracellular
TYRALAPHEt	h_e + tyralaphe_e <=> h_c + tyralaphe_c	0.102446	Transport of TyrAlaPhe, Extracellular	Transport, extracellular
TYRCYSGLYt	h_e + tyrcysgly_e <=> h_c + tyrcysgly_c	0.043555	Transport of TyrCysGly, Extracellular	Transport, extracellular
TYRTRPPHEt	h_e + tyrtrpphe_e <=> h_c + tyrtrpphe_c	7.61735	Transport of TyrTrpPhe, Extracellular	Transport, extracellular
TYRVALMETt	h_e + tyrvalmet_e <=> h_c + tyrvalmet_c	0.125157	Transport of TyrValMet, Extracellular	Transport, extracellular
VALARGGLYt	h_e + valarggly_e <=> h_c + valarggly_c	0.0480516	Transport of ValArgGly, Extracellular	Transport, extracellular
VALLEUPHEt	h_e + valleuphe_e <=> h_c + valleuphe_c	0.0736478	Transport of ValLeuPhe, Extracellular	Transport, extracellular
VALLYSTYRt	h_e + vallystyr_e <=> h_c + vallystyr_c	0.0923637	Transport of ValLystyr, Extracellular	Transport, extracellular
VALPHEARGt	h_e + valphearg_e <=> h_c + valphearg_c	0.0995643	Transport of ValPheArg, Extracellular	Transport, extracellular
VALTRPPHEt	h_e + valtrpphe_e <=> h_c + valtrpphe_c	0.136498	Transport of ValTrpPhe, Extracellular	Transport, extracellular
VALTRPVALt	h_e + valtrpval_e <=> h_c + valtrpval_c	0.0541282	Transport of ValTrpVal, Extracellular	Transport, extracellular
VALVALt	h_e + valval_e <=> h_c + valval_c	0.0359036	Transport of ValVal, Extracellular	Transport, extracellular
r1691	na1_e + ala__L_e + trp__L_c -> na1_c + ala__L_c + trp__L_e	6.60124	Y+LAT2 Utilized transport	Transport, extracellular
r1708	na1_e + gln__L_e + tyr__L_c -> na1_c + gln__L_c + tyr__L_e	6.09493	Y+LAT2 Utilized transport	Transport, extracellular
r1720	na1_e + ser__L_e + met__L_c -> na1_c + ser__L_c + met__L_e	22.6637	Y+LAT2 Utilized transport	Transport, extracellular
r1721	na1_e + ser__L_e + trp__L_c -> na1_c + ser__L_c + trp__L_e	43.1281	Y+LAT2 Utilized transport	Transport, extracellular
r1723	na1_e + ser__L_e + tyr__L_c -> na1_c + ser__L_c + tyr__L_e	35.9181	Y+LAT2 Utilized transport	Transport, extracellular
r1725	na1_e + ser__L_e + leu__L_c -> na1_c + ser__L_c + leu__L_e	7.54566	Y+LAT2 Utilized transport	Transport, extracellular
r1730	na1_e + ser__L_e + hom__L_c -> na1_c + ser__L_c + hom__L_e	77.3573	Y+LAT2 Utilized transport	Transport, extracellular
r1736	na1_e + trp__L_c + met__L_e -> na1_c + met__L_c + trp__L_e	40.7462	Y+LAT2 Utilized transport	Transport, extracellular
r1738	na1_e + tyr__L_c + met__L_e -> na1_c + met__L_c + tyr__L_e	34.4425	Y+LAT2 Utilized transport	Transport, extracellular
r1745	na1_e + hom__L_c + met__L_e -> na1_c + met__L_c + hom__L_e	28.2196	Y+LAT2 Utilized transport	Transport, extracellular
r1753	na1_e + tyr__L_c + trp__L_e -> na1_c + trp__L_c + tyr__L_e	15.1284	Y+LAT2 Utilized transport	Transport, extracellular
r1760	na1_e + hom__L_c + trp__L_e -> na1_c + hom__L_e + trp__L_c	30.2401	Y+LAT2 Utilized transport	Transport, extracellular
r1762	na1_e + gly_c + phe__L_e -> na1_c + gly_e + phe__L_c	776.142	Y+LAT2 Utilized transport	Transport, extracellular
r1763	na1_e + ala__L_c + phe__L_e -> na1_c + ala__L_e + phe__L_c	141.645	Y+LAT2 Utilized transport	Transport, extracellular
r1768	na1_e + tyr__L_c + phe__L_e -> na1_c + phe__L_c + tyr__L_e	844.059	Y+LAT2 Utilized transport	Transport, extracellular
r1769	na1_e + cys__L_c + phe__L_e -> na1_c + cys__L_e + phe__L_c	7.67886	Y+LAT2 Utilized transport	Transport, extracellular
r1770	na1_e + leu__L_c + phe__L_e -> na1_c + leu__L_e + phe__L_c	8.64424	Y+LAT2 Utilized transport	Transport, extracellular
r1773	na1_e + phe__L_e + val__L_c -> na1_c + phe__L_c + val__L_e	22.5333	Y+LAT2 Utilized transport	Transport, extracellular
r1776	na1_e + ile__L_c + phe__L_e -> na1_c + ile__L_e + phe__L_c	12.3218	Y+LAT2 Utilized transport	Transport, extracellular
r1777	na1_e + gly_c + tyr__L_e -> na1_c + gly_e + tyr__L_c	321.201	Y+LAT2 Utilized transport	Transport, extracellular
r1778	na1_e + ala__L_c + tyr__L_e -> na1_c + ala__L_e + tyr__L_c	55.2868	Y+LAT2 Utilized transport	Transport, extracellular
r1779	na1_e + gln__L_c + tyr__L_e -> na1_c + gln__L_e + tyr__L_c	27.5378	Y+LAT2 Utilized transport	Transport, extracellular
r1781	na1_e + met__L_c + tyr__L_e -> na1_c + tyr__L_c + met__L_e	14.043	Y+LAT2 Utilized transport	Transport, extracellular
r1792	na1_e + cys__L_e + gly_c -> na1_c + cys__L_c + gly_e	633.17	Y+LAT2 Utilized transport	Transport, extracellular
r1796	na1_e + cys__L_e + met__L_c -> na1_c + cys__L_c + met__L_e	28.0883	Y+LAT2 Utilized transport	Transport, extracellular
r1797	na1_e + cys__L_e + trp__L_c -> na1_c + cys__L_c + trp__L_e	1148.83	Y+LAT2 Utilized transport	Transport, extracellular
r1798	na1_e + cys__L_e + phe__L_c -> na1_c + cys__L_c + phe__L_e	31.6197	Y+LAT2 Utilized transport	Transport, extracellular
r1800	na1_e + cys__L_e + leu__L_c -> na1_c + cys__L_c + leu__L_e	6.30962	Y+LAT2 Utilized transport	Transport, extracellular
r1805	na1_e + cys__L_e + hom__L_c -> na1_c + cys__L_c + hom__L_e	252.975	Y+LAT2 Utilized transport	Transport, extracellular
r1806	na1_e + cys__L_e + ile__L_c -> na1_c + cys__L_c + ile__L_e	10.1091	Y+LAT2 Utilized transport	Transport, extracellular
r1807	na1_e + gly_c + leu__L_e -> na1_c + gly_e + leu__L_c	646.504	Y+LAT2 Utilized transport	Transport, extracellular
r1808	na1_e + ala__L_c + leu__L_e -> na1_c + ala__L_e + leu__L_c	853.33	Y+LAT2 Utilized transport	Transport, extracellular
r1809	na1_e + gln__L_c + leu__L_e -> na1_c + gln__L_e + leu__L_c	121.082	Y+LAT2 Utilized transport	Transport, extracellular
r1810	na1_e + ser__L_c + leu__L_e -> na1_c + ser__L_e + leu__L_c	13.6594	Y+LAT2 Utilized transport	Transport, extracellular
r1811	na1_e + met__L_c + leu__L_e -> na1_c + leu__L_c + met__L_e	29.0886	Y+LAT2 Utilized transport	Transport, extracellular
r1812	na1_e + leu__L_e + trp__L_c -> na1_c + leu__L_c + trp__L_e	105.339	Y+LAT2 Utilized transport	Transport, extracellular
r1813	na1_e + leu__L_e + phe__L_c -> na1_c + leu__L_c + phe__L_e	13.3848	Y+LAT2 Utilized transport	Transport, extracellular
r1818	na1_e + leu__L_e + val__L_c -> na1_c + leu__L_c + val__L_e	5.17209	Y+LAT2 Utilized transport	Transport, extracellular
r1820	na1_e + hom__L_c + leu__L_e -> na1_c + hom__L_e + leu__L_c	48.9311	Y+LAT2 Utilized transport	Transport, extracellular
r1822	na1_e + gly_c + pro__L_e -> na1_c + gly_e + pro__L_c	611.799	Y+LAT2 Utilized transport	Transport, extracellular
r1823	na1_e + ala__L_c + pro__L_e -> na1_c + ala__L_e + pro__L_c	1055.6	Y+LAT2 Utilized transport	Transport, extracellular
r1825	na1_e + ser__L_c + pro__L_e -> na1_c + ser__L_e + pro__L_c	27.1365	Y+LAT2 Utilized transport	Transport, extracellular
r1826	na1_e + met__L_c + pro__L_e -> na1_c + met__L_e + pro__L_c	119.984	Y+LAT2 Utilized transport	Transport, extracellular
r1827	na1_e + trp__L_c + pro__L_e -> na1_c + pro__L_c + trp__L_e	1024.81	Y+LAT2 Utilized transport	Transport, extracellular
r1835	na1_e + hom__L_c + pro__L_e -> na1_c + hom__L_e + pro__L_c	494.697	Y+LAT2 Utilized transport	Transport, extracellular
r1836	na1_e + ile__L_c + pro__L_e -> na1_c + ile__L_e + pro__L_c	29.6155	Y+LAT2 Utilized transport	Transport, extracellular
r1850	na1_e + asn__L_e + hom__L_c -> na1_c + asn__L_c + hom__L_e	341.629	Y+LAT2 Utilized transport	Transport, extracellular
r1851	na1_e + asn__L_e + ile__L_c -> na1_c + asn__L_c + ile__L_e	68.4713	Y+LAT2 Utilized transport	Transport, extracellular
r1852	na1_e + gly_c + val__L_e -> na1_c + gly_e + val__L_c	1002.76	Y+LAT2 Utilized transport	Transport, extracellular
r1855	na1_e + ser__L_c + val__L_e -> na1_c + ser__L_e + val__L_c	14.4884	Y+LAT2 Utilized transport	Transport, extracellular
r1861	na1_e + leu__L_c + val__L_e -> na1_c + leu__L_e + val__L_c	23.2508	Y+LAT2 Utilized transport	Transport, extracellular
r1865	na1_e + hom__L_c + val__L_e -> na1_c + hom__L_e + val__L_c	335.725	Y+LAT2 Utilized transport	Transport, extracellular
r1866	na1_e + ile__L_c + val__L_e -> na1_c + ile__L_e + val__L_c	12.1292	Y+LAT2 Utilized transport	Transport, extracellular
r1867	na1_e + gly_c + thr__L_e -> na1_c + gly_e + thr__L_c	975.454	Y+LAT2 Utilized transport	Transport, extracellular
r1880	na1_e + thr__L_e + hom__L_c -> na1_c + thr__L_c + hom__L_e	538.964	Y+LAT2 Utilized transport	Transport, extracellular
r1881	na1_e + thr__L_e + ile__L_c -> na1_c + thr__L_c + ile__L_e	50.4854	Y+LAT2 Utilized transport	Transport, extracellular
r1882	na1_e + gly_c + hom__L_e -> na1_c + gly_e + hom__L_c	150.245	Y+LAT2 Utilized transport	Transport, extracellular
r1883	na1_e + ala__L_c + hom__L_e -> na1_c + ala__L_e + hom__L_c	20.3142	Y+LAT2 Utilized transport	Transport, extracellular
r1887	na1_e + hom__L_e + trp__L_c -> na1_c + hom__L_c + trp__L_e	97.7747	Y+LAT2 Utilized transport	Transport, extracellular
r1897	na1_e + gly_c + ile__L_e -> na1_c + gly_e + ile__L_c	706.6	Y+LAT2 Utilized transport	Transport, extracellular
r1898	na1_e + ala__L_c + ile__L_e -> na1_c + ala__L_e + ile__L_c	586.431	Y+LAT2 Utilized transport	Transport, extracellular
r1899	na1_e + gln__L_c + ile__L_e -> na1_c + gln__L_e + ile__L_c	50.09	Y+LAT2 Utilized transport	Transport, extracellular
r1900	na1_e + ser__L_c + ile__L_e -> na1_c + ser__L_e + ile__L_c	18.5873	Y+LAT2 Utilized transport	Transport, extracellular
r1901	na1_e + met__L_c + ile__L_e -> na1_c + ile__L_c + met__L_e	100.277	Y+LAT2 Utilized transport	Transport, extracellular
r1902	na1_e + ile__L_e + trp__L_c -> na1_c + ile__L_c + trp__L_e	173.674	Y+LAT2 Utilized transport	Transport, extracellular
r1903	na1_e + ile__L_e + phe__L_c -> na1_c + ile__L_c + phe__L_e	34.4796	Y+LAT2 Utilized transport	Transport, extracellular
r1904	na1_e + tyr__L_c + ile__L_e -> na1_c + ile__L_c + tyr__L_e	851.849	Y+LAT2 Utilized transport	Transport, extracellular
r1905	na1_e + cys__L_c + ile__L_e -> na1_c + cys__L_e + ile__L_c	12.4874	Y+LAT2 Utilized transport	Transport, extracellular
r1906	na1_e + ile__L_e + leu__L_c -> na1_c + ile__L_c + leu__L_e	34.3381	Y+LAT2 Utilized transport	Transport, extracellular
r1909	na1_e + ile__L_e + val__L_c -> na1_c + ile__L_c + val__L_e	23.9902	Y+LAT2 Utilized transport	Transport, extracellular
r1911	na1_e + hom__L_c + ile__L_e -> na1_c + hom__L_e + ile__L_c	933.559	Y+LAT2 Utilized transport	Transport, extracellular
r1982	na1_e + lys__L_c + hom__L_e -> na1_c + lys__L_e + hom__L_c	9.73696	Y+LAT2 Utilized transport	Transport, extracellular
r2038	hom__L_c + orn_e -> orn_c + hom__L_e	160.364	Amino Acid-Polyamine-Organocation (APC) TCDB:2.A.3.8.15	Transport, extracellular
r2073_1	h_e + zn2_e -> h_c + zn2_c	0.0924674	Zinc (Zn2+)-Iron (Fe2+) Permease (Zip), Tcdb:2.A.55.2.3	Transport, extracellular
r2465_1	zn2_c -> zn2_e	0.0924674	Cation Diffusion Facilitator (Cdf) Tcdb:2.A.4.2.3	Transport, extracellular
10FTHF5GLUtl	10fthf5glu_c -> 10fthf5glu_l	0.175234	5-glutamyl-10FTHF transport, lysosomal	Transport, lysosomal
r1367	dlnlcg_l -> dlnlcg_r	119.21	Vesicular transport	Transport, lysosomal
r1368	dlnlcg_c -> dlnlcg_l	119.21	Vesicular transport	Transport, lysosomal
10FTHF5GLUtm	10fthf5glu_m -> 10fthf5glu_c	0.0940512	5-glutamyl-10FTHF transport, mitochondrial	Transport, mitochondrial
2MOPtm	2mop_c -> 2mop_m	22.423	Transport of 2-Methyl-3-Oxopropanoate, Mitochondrial	Transport, mitochondrial
4ABUTtm	4abut_c <=> 4abut_m	0.0656855	4 aminobutanoate mitochondrial transport via diffusion	Transport, mitochondrial
ADNtm	adn_c <=> adn_m	-15.608	Equilibrative nucleoside transporter, mitochondrial	Transport, mitochondrial
DNDPt10m	dadp_c + dcdp_m -> dcdp_c + dadp_m	26.1828	DADP transport via dCDP antiport	Transport, mitochondrial
DNDPt11m	dadp_c + dgdp_m -> dgdp_c + dadp_m	7.34762	DADP transport via dGDP antiport	Transport, mitochondrial
DNDPt12m	adp_m + dadp_c -> adp_c + dadp_m	50.9656	DADP transport via ADP antiport	Transport, mitochondrial
DNDPt13m	atp_m + dadp_c -> atp_c + dadp_m	37.5785	DADP transport via ATP antiport	Transport, mitochondrial
DNDPt14m	dtdp_m + dudp_c -> dtdp_c + dudp_m	11.9888	DUDP transport via dTDP antiport	Transport, mitochondrial
DNDPt15m	dgdp_m + dudp_c -> dgdp_c + dudp_m	17.1132	DUDP transport via dGDP antiport	Transport, mitochondrial
DNDPt16m	dadp_m + dudp_c -> dadp_c + dudp_m	34.5142	DUDP transport via dADP antiport	Transport, mitochondrial
DNDPt17m	dcdp_m + dudp_c -> dcdp_c + dudp_m	38.7991	DUDP transport via dCDP antiport	Transport, mitochondrial
DNDPt18m	adp_m + dudp_c -> adp_c + dudp_m	171.619	DUDP transport via ADP antiport	Transport, mitochondrial
DNDPt19m	atp_m + dudp_c -> atp_c + dudp_m	73.8283	DUDP transport via ATP antiport	Transport, mitochondrial
DNDPt20m	atp_m + dtdp_c -> atp_c + dtdp_m	11.637	DTDP transport via ATP antiport	Transport, mitochondrial
DNDPt21m	adp_m + dtdp_c -> adp_c + dtdp_m	5.24499	DTDP transport via ADP antiport	Transport, mitochondrial
DNDPt24m	dadp_m + dtdp_c -> dadp_c + dtdp_m	23.2716	DTDP transport via dADP antiport	Transport, mitochondrial
DNDPt25m	dcdp_m + dtdp_c -> dcdp_c + dtdp_m	7.68824	DTDP transport via dCDP antiport	Transport, mitochondrial
DNDPt28m	dcdp_c + dgdp_m -> dgdp_c + dcdp_m	39.5344	DCDP transport via dGDP antiport	Transport, mitochondrial
DNDPt30m	adp_m + dcdp_c -> adp_c + dcdp_m	102.968	DCDP transport via ADP antiport	Transport, mitochondrial
DNDPt31m	atp_m + dcdp_c -> atp_c + dcdp_m	5.41546	DCDP transport via ATP antiport	Transport, mitochondrial
DNDPt32m	atp_m + dgdp_c -> atp_c + dgdp_m	17.5598	DGDP transport via ATP antiport	Transport, mitochondrial
GLUt2m	h_c + glu__L_c <=> h_m + glu__L_m	24.1526	Amino acid transporter (glu-L), mitochondrial	Transport, mitochondrial
HISt2m	h_m + his__L_m -> h_c + his__L_c	495.572	Histidine mitochondrial transport via proton symport	Transport, mitochondrial
HMR_0182	dcacoa_c <=> dcacoa_m	0.188499	HMR 0182	Transport, mitochondrial
HMR_2603	crn_c + M01729_m <=> crn_m + M01729_c	0.00117667	HMR 2603	Transport, mitochondrial
HMR_2604	coa_m + M01729_m <=> crn_m + ddcacoa_m	0.00117667	Carnitine O-Acetyltransferase	Transport, mitochondrial
HMR_4964	h_c + cit_c + mal__L_m -> h_m + cit_m + mal__L_c	21.0721	HMR 4964	Transport, mitochondrial
HPDECEtm	h_c + hpdece_m -> h_m + hpdece_c	5.45865	Transport of Trans-Delta-2-Heptadecanoic Acid, Mitochondrial	Transport, mitochondrial
MMALtm	HC00900_m <=> HC00900_c	22.4118	Transport of Methylmalonate, Mitochondrial	Transport, mitochondrial
PPIOGLYtm	ppiogly_m -> ppiogly_c	237.768	Transport of Propionyl-Glycine, Mitochondrial	Transport, mitochondrial
PPItm	ppi_c <=> ppi_m	11.7758	Diphopshate transporter, mitochondrial	Transport, mitochondrial
PYRt2m	h_c + pyr_c -> h_m + pyr_m	10.9735	Pyruvate mitochondrial transport via proton symport	Transport, mitochondrial
TIGGLYtm	tiggly_m -> tiggly_c	156.042	Transport of Tiglylglycine, Mitochondrial	Transport, mitochondrial
r1155	h_c + 2obut_c -> h_m + 2obut_m	98.5908	TCDB:2.A.1.13.5 TCDB:2.A.1.13.1	Transport, mitochondrial
r1454	h_c + 2obut_m -> h_m + 2obut_c	98.5908	TCDB:2.A.1.13.5 TCDB:2.A.1.13.1	Transport, mitochondrial
r1456	h_c + phe__L_m -> h_m + phe__L_c	7.40511	Transport reaction	Transport, mitochondrial
r2381	h_c + akg_m + cit_c -> h_m + akg_c + cit_m	118.421	Mitochondrial Carrier (MC) TCDB:2.A.29.7.2	Transport, mitochondrial
r2382	h_c + cit_c + succ_m -> h_m + cit_m + succ_c	44.3013	Mitochondrial Carrier (MC) TCDB:2.A.29.7.2	Transport, mitochondrial
r2384	h_c + cit_c + oxa_m -> h_m + cit_m + oxa_c	1120.38	Mitochondrial Carrier (MC) TCDB:2.A.29.7.2	Transport, mitochondrial
r2385	h_c + akg_m + icit_c -> h_m + akg_c + icit_m	21.8666	Mitochondrial Carrier (MC) TCDB:2.A.29.7.2	Transport, mitochondrial
r2386	h_c + icit_c + succ_m -> h_m + icit_m + succ_c	109.532	Mitochondrial Carrier (MC) TCDB:2.A.29.7.2	Transport, mitochondrial
r2387	h_c + mal__L_m + icit_c -> h_m + icit_m + mal__L_c	91.8151	Mitochondrial Carrier (MC) TCDB:2.A.29.7.2	Transport, mitochondrial
r2388	h_c + icit_c + oxa_m -> h_m + icit_m + oxa_c	906.948	Mitochondrial Carrier (MC) TCDB:2.A.29.7.2	Transport, mitochondrial
r2389	h_c + akg_m + HC00342_c -> h_m + akg_c + HC00342_m	18.2814	Mitochondrial Carrier (MC) TCDB:2.A.29.7.2	Transport, mitochondrial
r2390	h_c + succ_m + HC00342_c -> h_m + succ_c + HC00342_m	37.003	Mitochondrial Carrier (MC) TCDB:2.A.29.7.2	Transport, mitochondrial
r2391	h_c + mal__L_m + HC00342_c -> h_m + mal__L_c + HC00342_m	62.4442	Mitochondrial Carrier (MC) TCDB:2.A.29.7.2	Transport, mitochondrial
r2392	h_c + HC00342_c + oxa_m -> h_m + oxa_c + HC00342_m	402.234	Mitochondrial Carrier (MC) TCDB:2.A.29.7.2	Transport, mitochondrial
r2395	h_c + lys__L_m + arg__L_c -> h_m + lys__L_c + arg__L_m	16.4729	Mitochondrial Carrier (MC) TCDB:2.A.29.19.1	Transport, mitochondrial
r2396	h_c + orn_c + lys__L_m -> h_m + lys__L_c + orn_m	131.381	Mitochondrial Carrier (MC) TCDB:2.A.29.19.1	Transport, mitochondrial
r2397	h_c + lys__L_m + his__L_c -> h_m + lys__L_c + his__L_m	357.627	Mitochondrial Carrier (MC) TCDB:2.A.29.19.1	Transport, mitochondrial
r2399	h_c + lys__L_c + arg__L_m -> h_m + lys__L_m + arg__L_c	32.5938	Mitochondrial Carrier (MC) TCDB:2.A.29.19.1	Transport, mitochondrial
r2400	h_c + orn_c + arg__L_m -> h_m + arg__L_c + orn_m	45.8598	Mitochondrial Carrier (MC) TCDB:2.A.29.19.1	Transport, mitochondrial
r2401	h_c + arg__L_m + his__L_c -> h_m + arg__L_c + his__L_m	10.6555	Mitochondrial Carrier (MC) TCDB:2.A.29.19.1	Transport, mitochondrial
r2403	h_c + lys__L_c + orn_m -> h_m + orn_c + lys__L_m	10.7999	Mitochondrial Carrier (MC) TCDB:2.A.29.19.1	Transport, mitochondrial
r2404	h_c + arg__L_c + orn_m -> h_m + orn_c + arg__L_m	98.8628	Mitochondrial Carrier (MC) TCDB:2.A.29.19.1	Transport, mitochondrial
r2405	h_c + orn_m + his__L_c -> h_m + orn_c + his__L_m	474.723	Mitochondrial Carrier (MC) TCDB:2.A.29.19.1	Transport, mitochondrial
r2406	h_c + lys__L_c + his__L_m -> h_m + lys__L_m + his__L_c	40.2915	Mitochondrial Carrier (MC) TCDB:2.A.29.19.1	Transport, mitochondrial
r2407	h_c + arg__L_c + his__L_m -> h_m + arg__L_m + his__L_c	31.5152	Mitochondrial Carrier (MC) TCDB:2.A.29.19.1	Transport, mitochondrial
r2408	h_c + orn_c + his__L_m -> h_m + orn_m + his__L_c	23.9419	Mitochondrial Carrier (MC) TCDB:2.A.29.19.1	Transport, mitochondrial
r2409	h_c + citr__L_c + his__L_m -> h_m + citr__L_m + his__L_c	78.3256	Mitochondrial Carrier (MC) TCDB:2.A.29.19.1	Transport, mitochondrial
r2410	h_c + lys__L_c + citr__L_m -> h_m + lys__L_m + citr__L_c	17.121	Mitochondrial Carrier (MC) TCDB:2.A.29.19.1	Transport, mitochondrial
r2411	h_c + arg__L_c + citr__L_m -> h_m + arg__L_m + citr__L_c	10.6875	Mitochondrial Carrier (MC) TCDB:2.A.29.19.1	Transport, mitochondrial
r2412	h_c + orn_c + citr__L_m -> h_m + orn_m + citr__L_c	42.6131	Mitochondrial Carrier (Mc) Tcdb:2.A.29.19.1	Transport, mitochondrial
r2413	h_c + citr__L_m + his__L_c -> h_m + citr__L_c + his__L_m	43.2808	Mitochondrial Carrier (MC) TCDB:2.A.29.19.1	Transport, mitochondrial
r2425	adp_m + dgdp_c -> adp_c + dgdp_m	7.19947	Mitochondrial Carrier (MC) TCDB:2.A.29.16.1	Transport, mitochondrial
BTNtn	btn_c <=> btn_n	152.665	Biotin transport, nuclear	Transport, nuclear
NMNtn	nmn_c <=> nmn_n	0.00077501	NMN transport, nuclear trhough pore	Transport, nuclear
5A2OPNTNtx	5a2opntn_x <=> 5a2opntn_c	23.7883	Transport of 5-Amino-2-Oxopentanoic Acid, Peroxisome	Transport, peroxisomal
ACtp	ac_c <=> ac_x	0.156142	Acetate transport peroxisomal	Transport, peroxisomal
CO2tp	co2_c <=> co2_x	36.4703	CO2 peroxisomal transport	Transport, peroxisomal
DCSPTN1COAtx	dcsptn1coa_c <=> dcsptn1coa_x	0.125712	Fatty acid intracellular transport	Transport, peroxisomal
GLXtp	glx_c <=> glx_x	5.32175	Glyoxylate transport peroxisomal	Transport, peroxisomal
H2O2tp	h2o2_c <=> h2o2_x	0.0165911	Hydrogen peroxide transport via diffusion, glyoxysome	Transport, peroxisomal
NAtx	na1_c <=> na1_x	0.190222	Sodium transport via diffusion (perioxisome)	Transport, peroxisomal
NH4tp	nh4_c <=> nh4_x	0.164747	Ammonia peroxisomal transport	Transport, peroxisomal
PItx	pi_c <=> pi_x	0.0548714	Phosphate transporter, peroxisome	Transport, peroxisomal
PPItx	ppi_c <=> ppi_x	0.0378729	Diphosphate transporter, peroxisome	Transport, peroxisomal
STRDNCCOAtxc	h2o_c + atp_c + strdnccoa_c -> h_c + adp_c + pi_c + strdnccoa_x	10.2115	Transport of stearidonylcoa into peroxisomes.	Transport, peroxisomal
URATEtx	urate_x -> urate_c	9.50619	Urate export from peroxisome	Transport, peroxisomal
XANtx	xan_c -> xan_x	9.64553	Xanthine diffusion in peroxisome	Transport, peroxisomal
5HOXINDACTO2OX	h2o_c + o2_c + 5hoxindact_c -> h2o2_c + h_c + 5hoxindoa_c	0.0133995	5-Hydroxyindoleacetaldehyde:oxygen oxidoreductase	Tryptophan metabolism
5HOXINDACTOX	h2o_c + nad_c + 5hoxindact_c <=> 2 h_c + nadh_c + 5hoxindoa_c	0.00483784	5-Hydroxyindoleacetaldehyde:NAD+ oxidoreductase	Tryptophan metabolism
ACACT1m	2 accoa_m -> coa_m + aacoa_m	6.46252	Acetyl CoA C acetyltransferase mitochondrial	Tryptophan metabolism
ORNDC	h_c + orn_c -> co2_c + ptrc_c	38.5013	Ornithine Decarboxylase	Urea cycle
RE0691C	4abutn_c <=> h2o_c + CE1944_c	0.101013	RE0691	Urea cycle
RE1897C	nad_c + spmd_c <=> h_c + nadh_c + CE5586_c	0.101013	Deoxyhypusine Synthase	Urea cycle
RE1898C	CE5586_c <=> 13dampp_c + CE1944_c	0.101013	Deoxyhypusine Synthase	Urea cycle
RE2034C	akg_c + C02356_c <=> 2obut_c + glu__L_c	0.0256211	Alanine Transaminase	Urea cycle
ACACT10m	coa_m + 2maacoa_m <=> accoa_m + ppcoa_m	8.60059	Acetyl-CoA C-acyltransferase	Valine, leucine, and isoleucine metabolism
ECOAH9m	h2o_m + 2mb2coa_m <=> 3hmbcoa_m	9.07169	Enoyl-coa hydratase, 3-Hydroxy-2-methylbutyryl-CoA forming	Valine, leucine, and isoleucine metabolism
HACD9m	nad_m + 3hmbcoa_m <=> h_m + nadh_m + 2maacoa_m	8.60059	(2S,3S)-3-hydroxy-2-methylbutanoyl-CoA:NAD+ oxidoreductase	Valine, leucine, and isoleucine metabolism
MMCDm	h_m + mmcoa__S_m -> co2_m + ppcoa_m	25.4767	Methylmalonyl-CoA decarboxylase, mitochondrial	Valine, leucine, and isoleucine metabolism
MMMm	mmcoa__R_m <=> succoa_m	14.5883	Methylmalonyl-CoA mutase	Valine, leucine, and isoleucine metabolism
MMSAD1m	nad_m + coa_m + 2mop_m -> nadh_m + co2_m + ppcoa_m	10.9344	Methylmalonate-semialdehyde dehydrogenase	Valine, leucine, and isoleucine metabolism
PYDXDH	h2o_c + o2_c + pydx_c -> h2o2_c + 4pyrdx_c	374.194	Pyridoxal dehydrogenase	Vitamin B6 metabolism
MMSAD1_mb	nad_mb + coa_mb + 2mop_mb -> co2_mb + nadh_mb + ppcoa_mb	60.8685	Methylmalonate semialdehyde dehydrogenase, microbiome	#N/A
NADK3_mb	nad_mb + dgtp_mb -> h_mb + nadp_mb + dgdp_mb	0.333333	NAD kinase dGTP , microbiome	#N/A

## Sheet: oat3
Reaction	Biochemical Transformation	Mean KO/Mean WT	Reaction Names	Sub-systems
ALAR	ala__L_c <=> ala__D_c	0.0307488	Alanine racemase	Alanine and aspartate metabolism
ASPTA	akg_c + asp__L_c <=> glu__L_c + oaa_c	-5.70226	Aspartate transaminase	Alanine and aspartate metabolism
ACGAM2E	acgam_c <=> acmana_c	-0.10159	N-acetylglucosamine 2-epimerase	Aminosugar metabolism
ACGAMK	atp_c + acgam_c -> h_c + adp_c + acgam6p_c	0.199947	N-acetylglucosamine kinase	Aminosugar metabolism
ACGAMPM	acgam6p_c <=> acgam1p_c	0.191901	Phosphoacetylglucosamine mutase	Aminosugar metabolism
ACNML	acnam_c <=> pyr_c + acmana_c	0.12288	N-Acetylneuraminate lyase	Aminosugar metabolism
UAGDP	h_c + acgam1p_c + utp_c -> ppi_c + uacgam_c	0.191901	UDP-N-acetylglucosamine diphosphorylase	Aminosugar metabolism
APRTO2	h2o_c + o2_c + aprut_c -> h2o2_c + nh4_c + n4abutn_c	200.844	N acetylputrescine oxygen oxireductase deaminating	Arginine and proline metabolism
DORNOp	o2_x + h2o_x + orn__D_x -> h2o2_x + nh4_x + 5a2opntn_x	31.8242	D-ornithine oxidase, perixosomal	Arginine and proline metabolism
HMR_4422	h_e + orn_e -> ptrc_e + co2_e	44.9882	L-Ornithine Carboxy-Lyase (Putrescine-Forming)	Arginine and proline metabolism
HMR_4783	o2_m + h_m + 4hpro_LT_m -> 2 h2o_m + 1p3h5c_m	0.1014	HMR 4783	Arginine and proline metabolism
NABTNO	h2o_c + nad_c + n4abutn_c -> 2 h_c + nadh_c + 4aabutn_c	200.844	N4 AcetylaminobutanalNAD oxidoreductase	Arginine and proline metabolism
PTRCAT1	accoa_c + ptrc_c -> h_c + coa_c + aprut_c	200.844	Putrescine acetyltransferase	Arginine and proline metabolism
HMR_1834	h_c + gly_c + dchac_c <=> h2o_c + M01989_c	0.095224	Glycodeoxycholate Amidohydrolase	Bile acid synthesis
3HBCDm	h2o_m + b2coa_m <=> 3hbcoa__R_m	37.1579	3-hydroxybutyryl-CoA dehydratase, mitochondrial	Butanoate metabolism
HMGCOAS	h_c + coa_c + hmgcoa_c -> h2o_c + accoa_c + aacoa_c	0.0209359	Hydroxymethylglutaryl CoA synthase	Cholesterol metabolism
HMGLm	hmgcoa_m -> accoa_m + acac_m	0.00295145	Hydroxymethylglutaryl-CoA lyase	Cholesterol metabolism
ICDHyr	nadp_c + icit_c -> nadph_c + akg_c + co2_c	0.144467	Isocitrate dehydrogenase (NADP)	Citric acid cycle
DALAOXx	o2_x + h2o_x + ala__D_x -> h2o2_x + pyr_x + nh4_x	0.022187	D-Alanine Oxidase (x)	D-alanine metabolism
DALAxt	ala__D_c -> ala__D_x	0.022187	D-Alanine transport to perixosome	D-alanine metabolism
EX_1mncam_e	1mncam_e <=>	0.178346	1-Methylnicotinamide exchange	Extracellular exchange
EX_2hb_e	2hb_e <=>	0.0567136	2 Hydroxybutyrate exchange	Extracellular exchange
EX_2obut_e	2obut_e <=>	0.0237606	2-Oxobutanoate exchange	Extracellular exchange
EX_3bcrn_e	3bcrn_e <=>	37.1579	Exchange reaction for 3-hydroxy butyryl carnitine	Extracellular exchange
EX_3mop_e	3mop_e <=>	0.0388319	3mop exchange	Extracellular exchange
EX_4aabutn_e	4aabutn_e <=>	200.844	Exchange of 4-Acetamidobutanoate	Extracellular exchange
EX_4abut_e	4abut_e <=>	0.0288921	4-Aminobutanoate exchange	Extracellular exchange
EX_5a2opntn_e	5a2opntn_e <=>	31.8242	Exchange of 5-Amino-2-Oxopentanoic Acid	Extracellular exchange
EX_C02356_e	C02356_e <=>	0.0200308	(S)-2-Aminobutanoate	Extracellular exchange
EX_C02712_e	C02712_e <=>	0.176692	Exchange of N-Acetylmethionine	Extracellular exchange
EX_CE1401_e	CE1401_e <=>	0.132494	Exchange of Homocysteine Thiolactone	Extracellular exchange
EX_L2aadp_e	L2aadp_e <=>	44.0956	Exchange of L-2-Aminoadipate	Extracellular exchange
EX_Lpipecol_e	Lpipecol_e <=>	-15.8186	Exchange of L-Pipecolic Acid	Extracellular exchange
EX_M01989_e	M01989_e <=>	0.095224	EX M01989[e]	Extracellular exchange
EX_M03045_e	M03045_e <=>	5.62069	EX M03045[e]	Extracellular exchange
EX_acac_e	acac_e <=>	0.0558867	Acetoacetate exchange	Extracellular exchange
EX_alaargcys_e	alaargcys_e <=>	0.155405	Exchange of AlaArgCys	Extracellular exchange
EX_alaglylys_e	alaglylys_e <=>	0.147807	Exchange of AlaGlyLys	Extracellular exchange
EX_alahisala_e	alahisala_e <=>	0.0129124	Exchange of AlaHisAla	Extracellular exchange
EX_argglygly_e	argglygly_e <=>	0.0677722	Exchange of ArgGlyGly	Extracellular exchange
EX_argsuc_e	argsuc_e <=>	388.488	Exchange of L-Arginosuccinic Acid	Extracellular exchange
EX_btn_e	btn_e <=>	7.05128	Biotin exchange	Extracellular exchange
EX_c10crn_e	c10crn_e <=>	12.1458	Exchange of Decanoyl Carnitine	Extracellular exchange
EX_c51crn_e	c51crn_e <=>	0.0315443	Exchange reaction for tiglyl carnitine	Extracellular exchange
EX_c6crn_e	c6crn_e <=>	6.26623	Exchange of Hexanoyl Carnitine	Extracellular exchange
EX_c8crn_e	c8crn_e <=>	165.952	Exchange reaction for octanoyl carnitine	Extracellular exchange
EX_creat_e	creat_e <=>	0.0268796	Creatine exchange	Extracellular exchange
EX_crvnc_e	crvnc_e <=>	11.3968	NC22:6 exchange	Extracellular exchange
EX_ddeccrn_e	ddeccrn_e <=>	6.83036	Exchange of Lauroyl Carnitine	Extracellular exchange
EX_elaid_e	elaid_e <=>	8.80386	Elaidic acid exchange	Extracellular exchange
EX_elaidcrn_e	elaidcrn_e <=>	18.7778	Exchange of Elaidic Carnitine	Extracellular exchange
EX_glylyscys_e	glylyscys_e <=>	0.10609	Exchange of GlyLysCys	Extracellular exchange
EX_glyvalhis_e	glyvalhis_e <=>	0.00792303	Exchange of GlyValHis	Extracellular exchange
EX_gthox_e	gthox_e <=>	431.805	Oxidized glutathione exchange	Extracellular exchange
EX_gudac_e	gudac_e <=>	0.0211904	Exchange of Guanidinoacetic Acid	Extracellular exchange
EX_hLkynr_e	hLkynr_e <=>	0.00187747	Exchange	Extracellular exchange
EX_hiscyscys_e	hiscyscys_e <=>	0.116142	Exchange of HisCysCys	Extracellular exchange
EX_hisglylys_e	hisglylys_e <=>	0.0524358	Exchange of HisGlyLys	Extracellular exchange
EX_hishislys_e	hishislys_e <=>	7.46538	Exchange of HisHisLys	Extracellular exchange
EX_hislysala_e	hislysala_e <=>	0.0508982	Exchange of HisLysAla	Extracellular exchange
EX_hislysile_e	hislysile_e <=>	0.00681288	Exchange of HisLysIle	Extracellular exchange
EX_hislysval_e	hislysval_e <=>	0.139107	Exchange of HisLysVal	Extracellular exchange
EX_hisphearg_e	hisphearg_e <=>	0.118577	Exchange of HisPheArg	Extracellular exchange
EX_hpdece_e	hpdece_e <=>	11.2787	Exchange of Trans-Delta-2-Heptadecanoic Acid	Extracellular exchange
EX_hyptaur_e	hyptaur_e <=>	40.7912	Exchange of hypotaurine	Extracellular exchange
EX_ileargile_e	ileargile_e <=>	0.0980861	Exchange of IleArgIle	Extracellular exchange
EX_ileglyarg_e	ileglyarg_e <=>	0.131498	Exchange of IleGlyArg	Extracellular exchange
EX_iletrptyr_e	iletrptyr_e <=>	0.0315307	Exchange of IleTrptyr	Extracellular exchange
EX_leuleutrp_e	leuleutrp_e <=>	5.76067	Exchange of LeuLeuTrp	Extracellular exchange
EX_leutrp_e	leutrp_e <=>	8.53521	Exchange of LeuTrp	Extracellular exchange
EX_lyslyslys_e	lyslyslys_e <=>	5.62897	Exchange of LysLysLys	Extracellular exchange
EX_lyspheile_e	lyspheile_e <=>	0.0299562	Exchange of LysPheIle	Extracellular exchange
EX_lystyrile_e	lystyrile_e <=>	0.00544112	Exchange of LystyrIle	Extracellular exchange
EX_metmetile_e	metmetile_e <=>	0.0460214	Exchange of MetMetIle	Extracellular exchange
EX_mettrpphe_e	mettrpphe_e <=>	5.09608	Exchange of MetTrpPhe	Extracellular exchange
EX_mhista_e	mhista_e <=>	16.7971	Exchange of N(Tele)-Methylhistaminium	Extracellular exchange
EX_orn__D_e	orn__D_e <=>	31.8242	Exchange of Ornithine	Extracellular exchange
EX_orot_e	orot_e <=>	323.796	Orotate exchange	Extracellular exchange
EX_pcresol_e	pcresol_e <=>	-191.656	P-Cresol Exchange	Extracellular exchange
EX_pcs_e	pcs_e <=>	242.911	Exchange of P-Cresol Sulfate	Extracellular exchange
EX_phephethr_e	phephethr_e <=>	0.0518239	Exchange of PhePheThr	Extracellular exchange
EX_phetrpleu_e	phetrpleu_e <=>	14.0576	Exchange of PheTrpLeu	Extracellular exchange
EX_phetyrlys_e	phetyrlys_e <=>	8.87742	Exchange of PhetyrLys	Extracellular exchange
EX_ppa_e	ppa_e <=>	0.0319256	Propionate exchange	Extracellular exchange
EX_ppiogly_e	ppiogly_e <=>	275.121	Exchange of Propionyl-Glycine	Extracellular exchange
EX_rbt_e	rbt_e <=>	493.268	Ribitol exchange	Extracellular exchange
EX_srtn_e	srtn_e <=>	49.1056	Serotonin exchange	Extracellular exchange
EX_taur_e	taur_e <=>	1204.44	Taurine exchange	Extracellular exchange
EX_tchola_e	tchola_e <=>	6.70773	Taurocholic acid exchange	Extracellular exchange
EX_tdchola_e	tdchola_e <=>	957.549	Taurochenodeoxycholate exchange	Extracellular exchange
EX_tiggly_e	tiggly_e <=>	190.636	Exchange of Tiglylglycine	Extracellular exchange
EX_tmndnc_e	tmndnc_e <=>	157.155	Timnodonic acid exchange	Extracellular exchange
EX_trpglyleu_e	trpglyleu_e <=>	0.125899	Exchange of TrpGlyLeu	Extracellular exchange
EX_trpglyphe_e	trpglyphe_e <=>	0.195704	Exchange of TrpGlyPhe	Extracellular exchange
EX_trpglyval_e	trpglyval_e <=>	0.0088289	Exchange of TrpGlyVal	Extracellular exchange
EX_trpilelys_e	trpilelys_e <=>	0.0309381	Exchange of TrpIleLys	Extracellular exchange
EX_trpleuval_e	trpleuval_e <=>	0.143294	Exchange of TrpLeuVal	Extracellular exchange
EX_trplys_e	trplys_e <=>	8.56627	Exchange of TrpLys	Extracellular exchange
EX_trpphe_e	trpphe_e <=>	10.1546	Exchange of TrpPhe	Extracellular exchange
EX_tyrcysgly_e	tyrcysgly_e <=>	0.100035	Exchange of TyrCysGly	Extracellular exchange
EX_tyrtrpphe_e	tyrtrpphe_e <=>	43.4543	Exchange of TyrTrpPhe	Extracellular exchange
EX_tyrvalmet_e	tyrvalmet_e <=>	0.0872728	Exchange of TyrValMet	Extracellular exchange
EX_valarggly_e	valarggly_e <=>	0.164571	Exchange of ValArgGly	Extracellular exchange
EX_valleuphe_e	valleuphe_e <=>	0.184816	Exchange of ValLeuPhe	Extracellular exchange
EX_valphearg_e	valphearg_e <=>	0.0920024	Exchange of ValPheArg	Extracellular exchange
EX_valtrpphe_e	valtrpphe_e <=>	0.180057	Exchange of ValTrpPhe	Extracellular exchange
EX_valtrpval_e	valtrpval_e <=>	0.035053	Exchange of ValTrpVal	Extracellular exchange
2MB2COAc	2mb2coa_m <=> 2mb2coa_c	0.0315443	Transport of 2-methylcrotonoyl-CoA into cytosol	Fatty acid oxidation
3HBCOARc	3hbcoa__R_m <=> 3hbcoa__R_c	37.1579	Transport of (R)-3-hydroxybutanoyl-CoA into cytosol	Fatty acid oxidation
ACOADH60_m	fad_m + hxcoa_m -> fadh2_m + hx2coa_m	11.286	Acyl-CoA dehydrogenase (6:0)	Fatty acid oxidation
ACOAR5m	h_m + nadph_m + dd2coa_m <=> nadp_m + ddcacoa_m	0.18814	Trans-2-enoyl-CoA reductase (NADPH) (C12:0)	Fatty acid oxidation
ADRNCPT1	adrncoa_c + crn_c <=> coa_c + adrncrn_c	0.195981	Carnitine O-palmitoyltransferase	Fatty acid oxidation
ADRNCPT2	coa_m + adrncrn_m <=> adrncoa_m + crn_m	0.195981	Carnitine transferase	Fatty acid oxidation
BCRNe	3bcrn_c -> 3bcrn_e	37.1579	Transport of 3-hydroxy butyryl carnitine into extra cellular space	Fatty acid oxidation
C100CPT1	crn_c + dcacoa_c <=> coa_c + c10crn_c	12.1458	Production of Decanoylcarnitine	Fatty acid oxidation
C10CRNe	c10crn_c -> c10crn_e	12.1458	Transport of Decanoyl Carnitine into Extra Cellular Space	Fatty acid oxidation
C120CPT1	crn_c + ddcacoa_c <=> coa_c + ddeccrn_c	6.83036	Production of Dodecanoylcarnitine	Fatty acid oxidation
C160CPT2	coa_m + pmtcrn_m <=> crn_m + pmtcoa_m	0.16063	C160 transport into the mitochondria	Fatty acid oxidation
C204CPT2	coa_m + arachdcrn_m <=> crn_m + arachdcoa_m	0.0991386	Arachidonic acid transport into the mitochondria	Fatty acid oxidation
C226CPT1	crn_c + c226coa_c <=> coa_c + c226crn_c	0.180026	Carnitine C22:6 transferase	Fatty acid oxidation
C226CPT2	coa_m + c226crn_m <=> crn_m + c226coa_m	0.180026	C226 transport into the mitochondria	Fatty acid oxidation
C4OHc	crn_c + 3hbcoa__R_c <=> coa_c + 3bcrn_c	37.1579	Production of 3-hydroxybytyryl carnitinec	Fatty acid oxidation
C51CPT1	crn_c + 2mb2coa_c <=> coa_c + c51crn_c	0.0315443	Production of tiglylcarnitine	Fatty acid oxidation
C6CRNe	c6crn_c -> c6crn_e	6.26623	Transport of Hexanoyl Carnitine into the Extra Cellular Fluid	Fatty acid oxidation
C8CRNe	c8crn_c -> c8crn_e	165.952	Transport of octanoyl carnitine into the extra cellular space	Fatty acid oxidation
CLPNDCPT1	crn_c + clpndcoa_c <=> coa_c + clpndcrn_c	0.19901	Carnitine O-palmitoyltransferase	Fatty acid oxidation
CLPNDCPT2	coa_m + clpndcrn_m <=> crn_m + clpndcoa_m	0.19901	Carnitine transferase	Fatty acid oxidation
DDECCRNe	ddeccrn_c -> ddeccrn_e	6.83036	Transport of Lauroyl Carnitine into Extra Cellular Space	Fatty acid oxidation
DOCO13EFATP	atp_c + coa_c + doco13ac_e -> amp_c + ppi_c + doco13ecoa_c	12.7609	Absorption Or Uptake of 13-Docosenoic Acid into Cells	Fatty acid oxidation
DOCOSACTDr	docosac_c <=> docosac_r	0.0316628	Transport of Docosanoic Acid by Diffusion	Fatty acid oxidation
FACOAE160	h2o_c + pmtcoa_c -> h_c + coa_c + hdca_c	0.0881931	Fatty-acid-CoA thioesterase (hexadecanoate)	Fatty acid oxidation
FACOAL1831	atp_c + coa_c + lnlncg_c -> amp_c + ppi_c + lnlncgcoa_c	0.0436414	Gamma-Linolenic acid:CoA ligase (AMP-forming)	Fatty acid oxidation
FAOXC170150m	h2o_m + nad_m + coa_m + fad_m + hpdcacoa_m -> h_m + nadh_m + accoa_m + fadh2_m + ptdcacoa_m	38.5376	Beta oxidation of long chain fatty acid (odd chain)	Fatty acid oxidation
FAOXC18480x	5 nad_x + 5 coa_x + o2_x + 5 h2o_x + strdnccoa_x -> 5 h_x + 5 nadh_x + 5 accoa_x + occoa_x + h2o2_x	62.156	Beta oxidation of long chain fatty acid	Fatty acid oxidation
FAOXC2051843x	nad_x + coa_x + h2o_x + tmndnccoa_x -> h_x + nadh_x + accoa_x + strdnccoa_x	39.1793	Beta oxidation of long chain fatty acid	Fatty acid oxidation
FAOXC2242046m	h2o_m + nad_m + coa_m + fad_m + adrncoa_m -> h_m + nadh_m + accoa_m + fadh2_m + arachdcoa_m	0.196068	Beta oxidation of long chain fatty acid	Fatty acid oxidation
FAOXC226	10 h2o_m + 10 nad_m + 10 coa_m + 4 fad_m + c226coa_m -> 10 h_m + 10 nadh_m + 11 accoa_m + 4 fadh2_m	0.125525	Beta oxidation of long chain fatty acid	Fatty acid oxidation
FAOXC226205m	h2o_m + nad_m + coa_m + c226coa_m -> h_m + nadh_m + accoa_m + tmndnccoa_m	0.185782	Beta oxidation of long chain fatty acid	Fatty acid oxidation
FAOXC226205x	nad_x + coa_x + h2o_x + c226coa_x -> h_x + nadh_x + accoa_x + tmndnccoa_x	19.4271	Beta oxidation of long chain fatty acid	Fatty acid oxidation
FAOXC24C22x	nad_x + coa_x + ttccoa_x + o2_x + h2o_x -> h_x + nadh_x + accoa_x + h2o2_x + docoscoa_x	0.0633986	Fatty Acid Beta Oxidation (C24->C22), Peroxisomal	Fatty acid oxidation
FAOXC8C6m	h2o_m + nad_m + coa_m + fad_m + occoa_m -> h_m + nadh_m + accoa_m + fadh2_m + hxcoa_m	0.184046	Fatty Acid Beta Oxidation (C8->C6), Mitochondrial	Fatty acid oxidation
FAOXC8C6x	nad_x + coa_x + occoa_x + o2_x + h2o_x -> h_x + nadh_x + accoa_x + h2o2_x + hxcoa_x	5.31105	Fatty Acid Beta Oxidation (C8->C6), Peroxisomal	Fatty acid oxidation
HMR_2602	coa_c + M01729_c <=> crn_c + ddcacoa_c	-0.0699083	Carnitine O-Palmitoyltransferase	Fatty acid oxidation
HMR_3128	fad_m + tdcoa_m -> fadh2_m + HC01412_m	9.41987	Medium-Chain Acyl Coenzyme A Dehydrogenase	Fatty acid oxidation
HMR_3178	fad_m + hpdcacoa_m -> fadh2_m + M00046_m	0.0648553	Medium-Chain Acyl Coenzyme A Dehydrogenase	Fatty acid oxidation
HMR_3179	h2o_m + M00046_m -> M00780_m	0.0648553	Enoyl Coenzyme A Hydratase	Fatty acid oxidation
HMR_3180	nad_m + M00780_m -> h_m + nadh_m + M00875_m	0.0648553	3-Hydroxyacyl Coenzyme A Dehydrogenase	Fatty acid oxidation
HMR_3181	coa_m + M00875_m -> accoa_m + ptdcacoa_m	0.0648553	Acetyl Coenzyme A C-Acyltransferase	Fatty acid oxidation
HMR_3182	fad_m + ptdcacoa_m -> fadh2_m + M00061_m	0.0754807	Medium-Chain Acyl Coenzyme A Dehydrogenase	Fatty acid oxidation
HMR_3183	h2o_m + M00061_m -> M00795_m	0.0754807	Enoyl Coenzyme A Hydratase	Fatty acid oxidation
HMR_3184	nad_m + M00795_m -> h_m + nadh_m + M00897_m	0.0754807	3-Hydroxyacyl Coenzyme A Dehydrogenase	Fatty acid oxidation
HMR_3185	coa_m + M00897_m -> accoa_m + M03050_m	0.0754807	Acetyl Coenzyme A C-Acyltransferase	Fatty acid oxidation
HMR_3186	fad_m + M03050_m -> fadh2_m + M00069_m	0.0754807	Medium-Chain Acyl Coenzyme A Dehydrogenase	Fatty acid oxidation
HMR_3187	h2o_m + M00069_m -> M00804_m	0.0754807	Enoyl Coenzyme A Hydratase	Fatty acid oxidation
HMR_3188	nad_m + M00804_m -> h_m + nadh_m + M00909_m	0.0754807	3-Hydroxyacyl Coenzyme A Dehydrogenase	Fatty acid oxidation
HMR_3189	coa_m + M00909_m -> accoa_m + M03116_m	0.0754807	Acetyl Coenzyme A C-Acyltransferase	Fatty acid oxidation
HMR_3190	fad_m + M03116_m -> fadh2_m + M00071_m	0.0754807	Medium-Chain Acyl Coenzyme A Dehydrogenase	Fatty acid oxidation
HMR_3191	h2o_m + M00071_m -> M00806_m	0.0754807	Enoyl Coenzyme A Hydratase	Fatty acid oxidation
HMR_3192	nad_m + M00806_m -> h_m + nadh_m + M00911_m	0.0754807	3-Hydroxyacyl Coenzyme A Dehydrogenase	Fatty acid oxidation
HMR_3193	coa_m + M00911_m -> accoa_m + M02616_m	0.0754807	Acetyl Coenzyme A C-Acyltransferase	Fatty acid oxidation
HMR_3194	fad_m + M02616_m -> fadh2_m + M00056_m	0.0754807	Medium-Chain Acyl Coenzyme A Dehydrogenase	Fatty acid oxidation
HMR_3195	h2o_m + M00056_m -> M00792_m	0.0754807	Enoyl Coenzyme A Hydratase	Fatty acid oxidation
HMR_3196	nad_m + M00792_m -> h_m + nadh_m + M00889_m	0.0754807	3-Hydroxyacyl Coenzyme A Dehydrogenase	Fatty acid oxidation
HMR_3197	coa_m + M00889_m -> accoa_m + M02107_m	0.0754807	Acetyl Coenzyme A C-Acyltransferase	Fatty acid oxidation
HMR_3198	fad_m + M02107_m -> fadh2_m + M00048_m	0.0754807	Medium-Chain Acyl Coenzyme A Dehydrogenase	Fatty acid oxidation
HMR_3199	h2o_m + M00048_m -> M00782_m	0.0754807	Enoyl Coenzyme A Hydratase	Fatty acid oxidation
HMR_3200	nad_m + M00782_m -> h_m + nadh_m + M00877_m	0.0754807	3-Hydroxyacyl Coenzyme A Dehydrogenase	Fatty acid oxidation
HMR_3201	coa_m + M00877_m -> accoa_m + M02694_m	0.0754807	Acetyl Coenzyme A C-Acyltransferase	Fatty acid oxidation
HMR_3202	fad_m + M02694_m -> fadh2_m + M00063_m	0.0754807	2-Methyl-Branched-Chain-Enoyl Coenzyme A Reductase	Fatty acid oxidation
HMR_3203	h2o_m + M00063_m -> M00797_m	0.0754807	Enoyl Coenzyme A Hydratase	Fatty acid oxidation
HMR_3204	nad_m + M00797_m -> h_m + nadh_m + M00899_m	0.0754807	3-Hydroxyacyl Coenzyme A Dehydrogenase	Fatty acid oxidation
HMR_3205	coa_m + M00899_m -> accoa_m + ppcoa_m	0.0754807	Acetyl Coenzyme A C-Acyltransferase	Fatty acid oxidation
HMR_3429	10 h2o_m + 10 nad_m + 10 coa_m + 5 fad_m + clpndcoa_m -> 10 h_m + 10 nadh_m + 11 accoa_m + 5 fadh2_m	0.19901	Enoyl Coenzyme A Hydratase	Fatty acid oxidation
HMR_3475	accoa_x + h2o_x -> h_x + coa_x + ac_x	0.154638	Choloyl Coenzyme A Hydrolase	Fatty acid oxidation
HPDECECOAm	fad_m + hpdcacoa_m -> fadh2_m + hpdececoa_m	11.2787	Dehydrogenation of Heptadecanoyl Coa	Fatty acid oxidation
HPDECEm	h2o_m + hpdececoa_m -> h_m + coa_m + hpdece_m	11.2787	Hydrolysis of Heptadecenoyl Coa	Fatty acid oxidation
MCDm	h_m + malcoa_m -> co2_m + accoa_m	0.065176	Malonyl-CoA Decarboxylase, mitochondrial	Fatty acid oxidation
PTE2x	pmtcoa_x + h2o_x -> h_x + coa_x + hdca_x	0.123771	Peroxisomal acyl CoA thioesterase	Fatty acid oxidation
RE3628M	dc2coa_m <=> dece3coa_m	0.0268825	Dodecenoyl Coenzyme A Isomerase	Fatty acid oxidation
TIGCRNe	c51crn_c -> c51crn_e	0.0315443	Transport of tiglyl carnitine into the extra cellular fluid	Fatty acid oxidation
TMNDNCCPT2	coa_m + tmndnccrn_m <=> crn_m + tmndnccoa_m	-7.66049	Carnitine transferase	Fatty acid oxidation
r1252	atp_c + coa_c + hdcea_c -> amp_c + ppi_c + hdd2coa_c	11.8539	EC:6.2.1.3	Fatty acid oxidation
FACOAE180	h2o_c + stcoa_c <=> h_c + coa_c + ocdca_c	0.0209416	Fatty-acid-CoA thioesterase (octadecanoate)	Fatty acid synthesis
FAS100COA	3 h_c + 2 nadph_c + occoa_c + malcoa_c -> h2o_c + 2 nadp_c + co2_c + coa_c + dcacoa_c	0.128814	Fatty acyl CoA synthase n C100CoA	Fatty acid synthesis
FAS120COA	3 h_c + 2 nadph_c + malcoa_c + dcacoa_c -> h2o_c + 2 nadp_c + co2_c + coa_c + ddcacoa_c	0.0285459	Fatty acyl CoA synthase n C120CoA	Fatty acid synthesis
FAS180	3 h_c + 2 nadph_c + hdca_c + malcoa_c -> h2o_c + 2 nadp_c + co2_c + coa_c + ocdca_c	0.0389155	Fatty acid synthase n C180	Fatty acid synthesis
HMR_2380	o2_c + h_c + nadph_c + dlnlcgcoa_c -> 2 h2o_c + nadp_c + arachdcoa_c	0.0480082	HMR 2380	Fatty acid synthesis
HMR_2393	o2_c + h_c + nadph_c + adrncoa_c -> 2 h2o_c + nadp_c + dcsptn1coa_c	0.10996	HMR 2393	Fatty acid synthesis
RE0578C	h2o_c + docoscoa_c <=> h_c + coa_c + docosac_c	0.0579404	Palmitoyl Coenzyme A Hydrolase	Fatty acid synthesis
FTHFLi	atp_c + for_c + thf_c -> 10fthf_c + adp_c + pi_c	6.62799	Formate-tetrahydrofolate ligase	Folate metabolism
ABTArm	akg_m + 4abut_m <=> glu__L_m + sucsal_m	-0.0316592	4-aminobutyrate transaminase, reversible (mitochondrial)	Glutamate metabolism
ALATA_L	akg_c + ala__L_c <=> pyr_c + glu__L_c	0.156619	L-alanine transaminase	Glutamate metabolism
GLUN	h2o_c + gln__L_c -> nh4_c + glu__L_c	0.155008	Glutaminase	Glutamate metabolism
GLUCYS	atp_c + glu__L_c + cys__L_c -> h_c + adp_c + pi_c + glucys_c	9.98573	Gamma-glutamylcysteine synthetase	Glutathione metabolism
GTHPe	2 gthrd_e + h2o2_e -> 2 h2o_e + gthox_e	244.619	Glutathione peroxidase	Glutathione metabolism
GTHPm	h2o2_m + 2 gthrd_m -> 2 h2o_m + gthox_m	0.0668438	Glutathione peroxidase mitochondria	Glutathione metabolism
GTHS	atp_c + gly_c + glucys_c -> h_c + adp_c + pi_c + gthrd_c	10.0979	Glutathione synthetase	Glutathione metabolism
PLA2_2	h2o_c + pchol_hs_c -> h_c + Rtotal2_c + lpchol_hs_c	5.37118	Phospholipase A2	Glycerophospholipid metabolism
GLYOp	o2_x + h2o_x + gly_x -> h2o2_x + glx_x + nh4_x	0.105861	Glycine oxidase, perixosomal	Glycine, serine, alanine, and threonine metabolism
PPIOGLYc	ppcoa_m + gly_m <=> h_m + coa_m + ppiogly_m	275.121	Formation of Propionyl-Glycine	Glycine, serine, alanine, and threonine metabolism
TIGGLYc	2mb2coa_m + gly_m <=> h_m + coa_m + tiggly_m	190.636	Formation of Tiglylglycine	Glycine, serine, alanine, and threonine metabolism
ALDD2x	h2o_c + nad_c + acald_c -> 2 h_c + nadh_c + ac_c	0.158982	Aldehyde dehydrogenase (acetaldehyde, NAD)	Glycolysis/gluconeogenesis
G6PPer	h2o_r + g6p_r -> glc__D_r + pi_r	0.167952	Glucose-6-phosphate phosphatase, edoplasmic reticular	Glycolysis/gluconeogenesis
LDH_L	nad_c + lac__L_c <=> h_c + pyr_c + nadh_c	-0.0145126	L-lactate dehydrogenase	Glycolysis/gluconeogenesis
PYK	h_c + adp_c + pep_c -> atp_c + pyr_c	8.94638	Pyruvate kinase	Glycolysis/gluconeogenesis
HISDC	h_c + his__L_c -> co2_c + hista_c	7.89809	Histidine decarboxylase	Histidine metabolism
MI3PS	g6p_c -> mi3p__D_c	0.16005	1D-myo-inositol-3-phosphate lyase (isomerizing)	Inositol phosphate metabolism
PI34P4Pn	h2o_n + pail34p_hs_n -> pi_n + pail3p_hs_n	5.30865	Phosphatidylinositol-3,4-bisphosphate 4-phosphatase, nuclear	Inositol phosphate metabolism
PI3P3Pn	h2o_n + pail3p_hs_n -> pail_hs_n + pi_n	5.25664	Phosphatidylinositol-3-phosphate 3-phosphatase, nuclear	Inositol phosphate metabolism
PI45P3Kn	atp_n + pail45p_hs_n -> h_n + adp_n + pail345p_hs_n	5.27876	Phosphatidylinositol 4,5-bisphosphate 3-kinase, nuclear	Inositol phosphate metabolism
DM_C02712_c	C02712_c ->	0.0177693	Demand for N-Acetylmethionine	Intracellular demand
DM_Lcystin_c	cysi__L_c ->	0.0645963	Demand for L-Cystine	Intracellular demand
DM_Lkynr_c	Lkynr_c ->	0.00704279	DM Lkynr[c]	Intracellular demand
DM_ethamp_r	ethamp_r ->	0.192752	Ethanolamine phosphate demand	Intracellular demand
DM_na1_r	na1_r ->	0.101369	Demand for Sodium, Endoplasmic Reticulum	Intracellular demand
DM_ncam_c	ncam_c ->	39.9021	Demand for Nicotinamide	Intracellular demand
DM_srtn_c	srtn_c ->	5203.05	DM srtn[c]	Intracellular demand
DM_taur_c	taur_c ->	85.5952	Demand for Taurine	Intracellular demand
SK_btn_c	btn_c <=>	735.043	Sink btn[c]	Intracellular source/sink
SK_c226coa_c	c226coa_c <=>	13.3333	Sink c226coa[c]	Intracellular source/sink
SK_cholate_c	cholate_c <=>	2223.42	Sink for Cholate	Intracellular source/sink
SK_crvnc_c	crvnc_c <=>	404.541	Sink for Cervonic Acid, C22:6 N-3	Intracellular source/sink
SK_ile__L_c	ile__L_c <=>	0.00314593	Sink ile L[c]	Intracellular source/sink
SK_tchola_c	tchola_c <=>	9.12	Sink for Taurocholate	Intracellular source/sink
SK_tdchola_c	tdchola_c <=>	2882.55	Sink for Taurochenodeoxycholate	Intracellular source/sink
SK_trp__L_c	trp__L_c <=>	5.12281	Sink trp L[c]	Intracellular source/sink
SK_val__L_c	val__L_c <=>	0.187966	Sink val L[c]	Intracellular source/sink
HMR_1085	h2o_e + leuktrD4_e -> gly_e + leuktrE4_e	6.70634	Membrane Dipeptidase	Leukotriene metabolism
HMR_1280	nadp_c + CE4988_c <=> h_c + nadph_c + CE5944_c	0.0104417	Carbonyl Reductase (NADPH)	Leukotriene metabolism
AASAD3m	h2o_m + nad_m + L2aadp6sa_m -> 2 h_m + L2aadp_m + nadh_m	22.1286	L-aminoadipate-semialdehyde dehydrogenase (NADH), mitochondrial	Lysine metabolism
ACLYSHYc	h2o_c + aclys_c <=> ac_c + lys__L_c	7.81484	Hydrolysis of Acetyl-Lysine	Lysine metabolism
LYSACm	accoa_m + lys__L_m -> h_m + coa_m + aclys_m	98.5016	Acetylation of Lysine	Lysine metabolism
3SALATAi	h_c + akg_c + 3sala_c -> glu__L_c + 3snpyr_c	14.0556	3-sulfino-alanine transaminase (irreversible)	Methionine and cysteine metabolism
3SALATAim	h_m + akg_m + 3sala_m -> glu__L_m + 3snpyr_m	25.0778	3-sulfino-alanine transaminase (irreversible), mitochondrial	Methionine and cysteine metabolism
3SPYRSP	h2o_c + 3snpyr_c -> h_c + pyr_c + so3_c	14.0556	3-sulfinopyruvate hydrolase (spotaneous reaction)	Methionine and cysteine metabolism
3SPYRSPm	h2o_m + 3snpyr_m -> h_m + pyr_m + so3_m	25.0778	3-sulfinopyruvate hydrolase (spotaneous reaction), mitochondrial	Methionine and cysteine metabolism
ACDO	o2_c + dhmtp_c -> h_c + for_c + 2kmb_c	6.56952	Acireductone dioxygenase	Methionine and cysteine metabolism
CYSTA	akg_c + cys__L_c <=> glu__L_c + mercppyr_c	17.3728	Cysteine transaminase	Methionine and cysteine metabolism
DKMPPD3_1	h2o_c + dkmpp_c -> h_c + pi_c + dhmtp_c	6.56952	Acireductone Synthase (Homo Sapiens)	Methionine and cysteine metabolism
HMR_5387	h2o_c + dkmpp_c -> pi_c + M00245_c	0.0544319	5- (Methylthio)-2, 3-Dioxopentyl-Phosphate Phosphohydrolase (Isomerizing)	Methionine and cysteine metabolism
HMR_5389	o2_c + M00245_c -> 2 h_c + for_c + 2kmb_c	0.0544319	1, 2-Dihydroxy-5- (Methylthio)Pent-1-En-3-One:Oxygen Oxidoreductase (Formate-Forming)	Methionine and cysteine metabolism
HYPTROXe	o2_e + 2 hyptaur_e -> 2 taur_e	40.784	Hypotaurine Oxidase, Extracellular	Methionine and cysteine metabolism
RE1933C	h2o_c + CE1401_c <=> h_c + hcys__L_c	0.132494	Arylesterase	Methionine and cysteine metabolism
r0595	h_c + so3_c + mercppyr_c -> pyr_c + HC01501_c	18.5686	3-Mercaptopyruvate:cyanide sulfurtransferase Cysteine metabolism EC:2.8.1.2	Methionine and cysteine metabolism
ABTA_mb	akg_mb + 4abut_mb <=> glu__L_mb + sucsal_mb	0.150375	4-aminobutyrate transaminase, microbiome	Microbiome
ABUTt2r_mb	h_e + 4abut_e -> h_mb + 4abut_mb	0.150375	4 aminobutyrate reversible transport in via proton symport, microbiome	Microbiome
ACACT1r_mb	2 accoa_mb <=> coa_mb + aacoa_mb	-0.109932	Acetyl-CoA C-acetyltransferase, microbiome	Microbiome
ACACt2_mb	h_e + acac_e <=> h_mb + acac_mb	-0.113509	Acetoacetate transport via proton symport, microbiome	Microbiome
ACKr_mb	atp_mb + ac_mb <=> adp_mb + actp_mb	-0.0603867	Acetate kinase, microbiome	Microbiome
ACNAMt2_mb	h_e + acnam_e -> h_mb + acnam_mb	0.16634	N-acetylneuraminate proton symport, microbiome	Microbiome
ACNPLYS_mb	h2o_mb + pep_mb + acmana_mb <=> pi_mb + acnam_mb	0.16634	N-Acetylneuraminate pyruvate-lyase, microbiome	Microbiome
ACOAD20_mb	o2_mb + 2 2mbcoa_mb -> 2 h2o_mb + 2 2mb2coa_mb	5.88527	Acyl CoA dehydrogenase 2 methylbutnoyl CoA , microbiome	Microbiome
ACOADH2_mb	o2_mb + 2 ibcoa_mb -> 2 h2o_mb + 2 2mp2coa_mb	23.224	Acyl CoA dehydrogenase isobutyryl CoA , microbiome	Microbiome
ACt2r_mb	h_e + ac_e <=> h_mb + ac_mb	-0.0461776	Acetate reversible transport via proton symport, microbiome	Microbiome
DDGLK_mb	atp_mb + 2ddglcn_mb -> h_mb + adp_mb + 2ddg6p_mb	0.0792074	2-dehydro-3-deoxygluconokinase, microbiome	Microbiome
ECOAH2c_mb	h_mb + h2o_mb + 2mp2coa_mb <=> hibcoa_mb	23.224	Enoyl CoA hydratase bacterial, microbiome	Microbiome
ECOAH9ir_mb	h2o_mb + 2mb2coa_mb <=> 3hmbcoa_mb	5.8851	2 Methylprop 2 enoyl CoA 2 Methylbut 2 enoyl CoA , microbiome	Microbiome
EDA_mb	2ddg6p_mb -> pyr_mb + g3p_mb	0.0792074	2-dehydro-3-deoxy-phosphogluconate aldolase, microbiome	Microbiome
G1PACT_mb	accoa_mb + gam1p_mb <=> h_mb + coa_mb + acgam1p_mb	0.109094	Glucosamine-1-phosphate N-acetyltransferase, microbiome	Microbiome
GLCURt2r_mb	h_e + glcur_e -> h_mb + glcur_mb	0.0867871	D-glucuronate transport via proton symport, reversible, microbiome	Microbiome
GLCt2_mb	h_e + glc__D_e -> h_mb + glc__D_mb	0.103527	D-glucose transport in via proton symport, microbiome	Microbiome
GUI1_mb	glcur_mb <=> fruur_mb	0.0867871	Glucuronate isomerase (D-glucuronate), microbiome	Microbiome
HACD9_mb	nad_mb + 3hmbcoa_mb <=> h_mb + nadh_mb + 2maacoa_mb	5.8851	3 hydroxyacyl CoA dehydrogenase 2 Methylacetoacetyl CoA , microbiome	Microbiome
HACOADr_mb	nad_mb + 3hmp_mb -> h_mb + nadh_mb + mmalsa__S_mb	163.818	3 hydroxyacyl CoA dehydrogenase, microbiome	Microbiome
HEX1_mb	atp_mb + glc__D_mb -> h_mb + g6p_mb + adp_mb	0.160415	Hexokinase (D-glucose:ATP), microbiome	Microbiome
HIBHr_mb	h2o_mb + hibcoa_mb -> 2 h_mb + coa_mb + 3hmp_mb	23.224	3 hydroxyisobutyryl CoA hydrolase, microbiome	Microbiome
ILETA_mb	akg_mb + ile__L_mb <=> glu__L_mb + 3mop_mb	7.57977	Isoleucine transaminase, microbiome	Microbiome
ILEt2r_mb	h_e + ile__L_e -> h_mb + ile__L_mb	5.20523	L isoleucine reversible transport via proton symport, microbiome	Microbiome
MACCOAT_mb	2maacoa_mb + coa_mb <=> accoa_mb + ppcoa_mb	5.8851	2-Methylacetyl-CoA thiolase, microbiome	Microbiome
MANAO_mb	nad_mb + mana_mb <=> h_mb + nadh_mb + fruur_mb	0.0867871	Mannonate oxidoreductase, microbiome	Microbiome
MCA_mb	2mcit_mb <=> micit_mb	0.07398	Methyl cis aconitase, microbiome	Microbiome
MCITL2_mb	micit_mb <=> pyr_mb + succ_mb	0.07398	Methylisocitrate lyase, microbiome	Microbiome
MCITS_mb	h2o_mb + ppcoa_mb + oaa_mb -> h_mb + coa_mb + 2mcit_mb	0.07398	2-methylcitrate synthase, microbiome	Microbiome
MMSDHir_mb	nad_mb + coa_mb + mmalsa__S_mb -> co2_mb + nadh_mb + ppcoa_mb	163.818	Methylmalonate semialdehyde dehydrogenase acylating , microbiome	Microbiome
MNNH_mb	mana_mb -> h2o_mb + 2ddglcn_mb	0.0867871	D-mannonate hydrolyase, microbiome	Microbiome
NADK1_mb	nad_mb + gtp_mb -> h_mb + nadp_mb + gdp_mb	0.2	NAD kinase GTP , microbiome	Microbiome
OCOAT1_mb	acac_mb + succoa_mb <=> aacoa_mb + succ_mb	-0.113509	3-oxoacid CoA-transferase (Succinyl-CoA: acetoacetate), microbiome	Microbiome
OIVD2_mb	nad_mb + coa_mb + 3mob_mb -> co2_mb + nadh_mb + ibcoa_mb	22.6349	2-oxoisovalerate dehydrogenase (acylating; 3-methyl-2-oxobutanoate), microbiome	Microbiome
OIVD3_mb	nad_mb + coa_mb + 3mop_mb -> co2_mb + nadh_mb + 2mbcoa_mb	5.01345	2-oxoisovalerate dehydrogenase (acylating; 3-methyl-2-oxopentanoate), microbiome	Microbiome
PGAMT_mb	gam1p_mb <=> gam6p_mb	0.109094	Phosphoglucosamine mutase, microbiome	Microbiome
PGI_mb	g6p_mb <=> f6p_mb	-0.116677	Glucose-6-phosphate isomerase, microbiome	Microbiome
PTAr_mb	pi_mb + accoa_mb <=> coa_mb + actp_mb	-0.0603867	Phosphotransacetylase, microbiome	Microbiome
RBK_mb	atp_mb + rib__D_mb <=> h_mb + adp_mb + r5p_mb	51.4532	Ribokinase, microbiome	Microbiome
RIBabc1_mb	h2o_mb + atp_mb + rib__D_mb -> rib__D_e + h_mb + pi_mb + adp_mb	16.4061	D ribose transport out via ABC system, microbiome	Microbiome
RIBabc_mb	rib__D_e + h2o_mb + atp_mb -> h_mb + pi_mb + adp_mb + rib__D_mb	0.124152	D-ribose transport via ABC system, microbiome	Microbiome
UAG2EMA_mb	h2o_mb + uacgam_mb <=> h_mb + acmana_mb + udp_mb	0.181632	UDP-N-acetyl-D-glucosamine 2-epimerase (Hydrolysis), microbiome	Microbiome
UAGDP_mb	h_mb + utp_mb + acgam1p_mb <=> ppi_mb + uacgam_mb	0.109094	UDP-N-acetylglucosamine diphosphorylase, microbiome	Microbiome
VALt2r_mb	h_e + val__L_e -> h_mb + val__L_mb	12.2445	L valine reversible transport via proton symport, microbiome	Microbiome
XYLI2_mb	glc__D_mb <=> fru_mb	-0.0126234	Xylose isomerase, microbiome	Microbiome
PCSF	paps_c + pcresol_c -> pap_c + pcs_c	242.911	P-Cresol Sulfate Formation from P-Cresol	Miscellaneous
PPAn	h2o_n + ppi_n -> h_n + 2 pi_n	20.3925	Inorganic diphosphatase, nuclear	Miscellaneous
R_group_phosphotase_1	atp_c + coa_c + Rtotal_c -> amp_c + ppi_c + Rtotalcoa_c	0.0407752	R group phosphotase 1	Miscellaneous
r0082	h_c + HC01434_c -> akg_c + co2_c	39.7537	Oxalosuccinate:NADP+ oxidoreductase (decarboxylating) Citrate cycle (TCA cycle) EC:1.1.1.42	Miscellaneous
r0422	nadp_c + icit_c <=> h_c + nadph_c + HC01434_c	39.7537	Isocitrate:NADP+ oxidoreductase (decarboxylating) Citrate cycle (TCA cycle) EC:1.1.1.42	Miscellaneous
r0511	o2_c + 2 h_c + stcoa_c + 2 HC00619_c -> 2 h2o_c + odecoa_c + 2 HC00617_c	0.172744	Steroyl Coenzyme A, Hydrogen-Donor:Oxygen Oxidoreductase Polyunsaturated Fatty Acid Biosynthesis	Miscellaneous
r0642	h2o_c + nad_c + 2mop_c <=> 2 h_c + nadh_c + HC00900_c	9.3503	(S)-Methylmalonate semialdehyde:NAD+ oxidoreductase Valine, leucine and isoleucine degradation EC:1.2.1.3	Miscellaneous
r0795	h2o_c + HC01501_c -> 2 h_c + so4_c + HC00250_c	18.5686	Spontaneous reaction	Miscellaneous
NMNATn	atp_n + h_n + nmn_n -> ppi_n + nad_n	0.0600053	Nicotinamide-nucleotide adenylyltransferase	NAD metabolism
NNMT	amet_c + ncam_c -> 1mncam_c + ahcys_c	0.180202	Nicotinamide N methyltransferase	NAD metabolism
THD1m	nadp_m + h_c + nadh_m -> h_m + nadph_m + nad_m	11.6894	NAD(P) transhydrogenase	NAD metabolism
GLYPHEHYc	h2o_c + glyphe_c <=> gly_c + phe__L_c	0.195704	Hydrolysis of glycylphenylalanine	Pentose phosphate pathway
GNDc	3 nadp_c + 3 6pgc_c -> 3 nadph_c + 3 co2_c + 3 ru5p__D_c	0.0111602	Phosphogluconate Dehydrogenase	Pentose phosphate pathway
RBK	atp_c + rib__D_c -> h_c + adp_c + r5p_c	0.113814	Ribokinase	Pentose phosphate pathway
r0796	h_c + nadh_c + rib__D_c <=> nad_c + rbt_c	493.268	Ribitol:NAD+ 2-oxidoreductase Pentose and glucuronate interconversions EC:1.1.1.56	Pentose phosphate pathway
ALAARGCYSr	2 h2o_c + alaargcys_c <=> ala__L_c + cys__L_c + arg__L_c	0.155405	Metabolism (Formation/Degradation) of AlaArgCys	Peptide metabolism
ALAGLYLYSr	2 h2o_c + alaglylys_c <=> ala__L_c + gly_c + lys__L_c	0.147807	Metabolism (Formation/Degradation) of AlaGlyLys	Peptide metabolism
ALAHISALAr	2 h2o_c + alahisala_c <=> 2 ala__L_c + his__L_c	0.0129124	Metabolism (Formation/Degradation) of AlaHisAla	Peptide metabolism
ARGGLYGLYr	arg__L_c + glygly_c <=> h2o_c + argglygly_c	0.0677722	Metabolism (Formation/Degradation) of ArgGlyGly	Peptide metabolism
GLYLYSCYSr	2 h2o_c + glylyscys_c <=> cys__L_c + gly_c + lys__L_c	0.10609	Metabolism (Formation/Degradation) of GlyLysCys	Peptide metabolism
GLYVALHISr	2 h2o_c + glyvalhis_c <=> gly_c + his__L_c + val__L_c	0.00792303	Metabolism (Formation/Degradation) of GlyValHis	Peptide metabolism
HISCYSCYSr	2 h2o_c + hiscyscys_c <=> 2 cys__L_c + his__L_c	0.116142	Metabolism (Formation/Degradation) of HisCysCys	Peptide metabolism
HISGLYLYSr	2 h2o_c + hisglylys_c <=> gly_c + lys__L_c + his__L_c	0.0524358	Metabolism (Formation/Degradation) of HisGlyLys	Peptide metabolism
HISHISLYSr	2 h2o_c + hishislys_c <=> lys__L_c + 2 his__L_c	7.46538	Metabolism (Formation/Degradation) of HisHisLys	Peptide metabolism
HISLYSALAr	2 h2o_c + hislysala_c <=> ala__L_c + lys__L_c + his__L_c	0.0508982	Metabolism (Formation/Degradation) of HisLysAla	Peptide metabolism
HISLYSILEr	2 h2o_c + hislysile_c <=> lys__L_c + his__L_c + ile__L_c	0.00681288	Metabolism (Formation/Degradation) of HisLysIle	Peptide metabolism
HISLYSVALr	2 h2o_c + hislysval_c <=> lys__L_c + his__L_c + val__L_c	0.139107	Metabolism (Formation/Degradation) of HisLysVal	Peptide metabolism
HISPHEARGr	2 h2o_c + hisphearg_c <=> arg__L_c + his__L_c + phe__L_c	0.118577	Metabolism (Formation/Degradation) of HisPheArg	Peptide metabolism
ILEARGILEr	2 h2o_c + ileargile_c <=> arg__L_c + 2 ile__L_c	0.0980861	Metabolism (Formation/Degradation) of IleArgIle	Peptide metabolism
ILEGLYARGr	2 h2o_c + ileglyarg_c <=> gly_c + arg__L_c + ile__L_c	0.131498	Metabolism (Formation/Degradation) of IleGlyArg	Peptide metabolism
ILETRPTYRr	2 h2o_c + iletrptyr_c <=> tyr__L_c + ile__L_c + trp__L_c	0.0315307	Metabolism (Formation/Degradation) of IleTrptyr	Peptide metabolism
LEULEUTRPr	2 h2o_c + leuleutrp_c <=> 2 leu__L_c + trp__L_c	5.76067	Metabolism (Formation/Degradation) of LeuLeuTrp	Peptide metabolism
LEUTRPr	h2o_c + leutrp_c <=> leu__L_c + trp__L_c	8.53521	Metabolism (Formation/Degradation) of LeuTrp	Peptide metabolism
LYSLYSLYSr	2 h2o_c + lyslyslys_c <=> 3 lys__L_c	5.62897	Metabolism (Formation/Degradation) of LysLysLys	Peptide metabolism
LYSPHEILEr	2 h2o_c + lyspheile_c <=> lys__L_c + ile__L_c + phe__L_c	0.0299562	Metabolism (Formation/Degradation) of LysPheIle	Peptide metabolism
LYSTYRILEr	2 h2o_c + lystyrile_c <=> lys__L_c + tyr__L_c + ile__L_c	0.00544112	Metabolism (Formation/Degradation) of LystyrIle	Peptide metabolism
METMETILEr	2 h2o_c + metmetile_c <=> 2 met__L_c + ile__L_c	0.0460214	Metabolism (Formation/Degradation) of MetMetIle	Peptide metabolism
METTRPPHEr	2 h2o_c + mettrpphe_c <=> met__L_c + trp__L_c + phe__L_c	5.09608	Metabolism (Formation/Degradation) of MetTrpPhe	Peptide metabolism
PHEPHETHRr	2 h2o_c + phephethr_c <=> thr__L_c + 2 phe__L_c	0.0518239	Metabolism (Formation/Degradation) of PhePheThr	Peptide metabolism
PHETRPLEUr	2 h2o_c + phetrpleu_c <=> leu__L_c + trp__L_c + phe__L_c	14.0576	Metabolism (Formation/Degradation) of PheTrpLeu	Peptide metabolism
PHETYRLYSr	2 h2o_c + phetyrlys_c <=> lys__L_c + tyr__L_c + phe__L_c	8.87742	Metabolism (Formation/Degradation) of PhetyrLys	Peptide metabolism
TRPGLYLEUr	trp__L_c + glyleu_c <=> h2o_c + trpglyleu_c	0.125899	Metabolism (Formation/Degradation) of TrpGlyLeu	Peptide metabolism
TRPGLYPHEr	trp__L_c + glyphe_c <=> h2o_c + trpglyphe_c	0.195704	Metabolism (Formation/Degradation) of TrpGlyPhe	Peptide metabolism
TRPGLYVALr	2 h2o_c + trpglyval_c <=> gly_c + trp__L_c + val__L_c	0.0088289	Metabolism (Formation/Degradation) of TrpGlyVal	Peptide metabolism
TRPILELYSr	2 h2o_c + trpilelys_c <=> lys__L_c + ile__L_c + trp__L_c	0.0309381	Metabolism (Formation/Degradation) of TrpIleLys	Peptide metabolism
TRPLEUVALr	2 h2o_c + trpleuval_c <=> leu__L_c + trp__L_c + val__L_c	0.143294	Metabolism (Formation/Degradation) of TrpLeuVal	Peptide metabolism
TRPLYSr	h2o_c + trplys_c <=> lys__L_c + trp__L_c	8.56627	Metabolism (Formation/Degradation) of TrpLys	Peptide metabolism
TRPPHEr	h2o_c + trpphe_c <=> trp__L_c + phe__L_c	10.1546	Metabolism (Formation/Degradation) of TrpPhe	Peptide metabolism
TYRCYSGLYr	2 h2o_c + tyrcysgly_c <=> cys__L_c + gly_c + tyr__L_c	0.100035	Metabolism (Formation/Degradation) of TyrCysGly	Peptide metabolism
TYRTRPPHEr	2 h2o_c + tyrtrpphe_c <=> tyr__L_c + trp__L_c + phe__L_c	43.4543	Metabolism (Formation/Degradation) of TyrTrpPhe	Peptide metabolism
TYRVALMETr	2 h2o_c + tyrvalmet_c <=> met__L_c + tyr__L_c + val__L_c	0.0872728	Metabolism (Formation/Degradation) of TyrValMet	Peptide metabolism
VALARGGLYr	2 h2o_c + valarggly_c <=> gly_c + arg__L_c + val__L_c	0.164571	Metabolism (Formation/Degradation) of ValArgGly	Peptide metabolism
VALLEUPHEr	2 h2o_c + valleuphe_c <=> leu__L_c + phe__L_c + val__L_c	0.184816	Metabolism (Formation/Degradation) of ValLeuPhe	Peptide metabolism
VALPHEARGr	2 h2o_c + valphearg_c <=> arg__L_c + phe__L_c + val__L_c	0.0920024	Metabolism (Formation/Degradation) of ValPheArg	Peptide metabolism
VALTRPPHEr	2 h2o_c + valtrpphe_c <=> trp__L_c + phe__L_c + val__L_c	0.180057	Metabolism (Formation/Degradation) of ValTrpPhe	Peptide metabolism
VALTRPVALr	2 h2o_c + valtrpval_c <=> trp__L_c + 2 val__L_c	0.035053	Metabolism (Formation/Degradation) of ValTrpVal	Peptide metabolism
4CMCOAS	atp_c + coa_c + T4hcinnm_c -> amp_c + ppi_c + coucoa_c	7.21637	4-Coumarate:Coa Ligase (AMP-Forming)	Phenylalanine metabolism
HMR_6782	h_c + nadh_c + 34hpp_c -> nad_c + 34hpl_c	6.6512	(R)-4-Hydroxyphenyllactate Dehydrogenase	Phenylalanine metabolism
HMR_6785	h2o_c + nad_c + coa_c + coucoa_c -> h_c + nadh_c + accoa_c + 4hbzcoa_c	7.21637	HMR 6785	Phenylalanine metabolism
HMR_6786	h2o_c + 4hbzcoa_c -> h_c + coa_c + 4hbz_c	7.21637	4-Hydroxybenzoyl Coenzyme A Hydrolase	Phenylalanine metabolism
2HBO	nad_c + 2hb_c <=> h_c + nadh_c + 2obut_c	0.0567136	2 HydroxybutyrateNAD oxidoreductase	Propanoate metabolism
ADA	h2o_c + h_c + adn_c -> nh4_c + ins_c	6.41775	Adenosine deaminase	Purine catabolism
CATm	2 h2o2_m -> 2 h2o_m + o2_m	0.151622	Catalase	ROS detoxification
sink_2oxoadp_c	2oxoadp_c ->	0.0219463	sink_2oxoadp_c	Sink/demand
sink_3mop	3mop_c ->	0.047836	sink_3mop	Sink/demand
sink_crtn_c	crtn_c ->	0.029251	sink_crtn_c	Sink/demand
sink_orot_c	orot_c ->	323.796	sink_orot_c	Sink/demand
sink_tchola_x	tchola_x ->	6.70586	sink_tchola_x	Sink/demand
ACER11r	h2o_r + crm_hs_r -> sphings_r + Rtotal_r	0.0170178	Alkaline Ceramidase 1 (Acer1) Or Alkaline Ceramidase 3 (Acer3)	Sphingolipid metabolism
GALC	h2o_l + galside_hs_l -> crm_hs_l + gal_l	0.103848	Galactocerebrosidase	Sphingolipid metabolism
HMR_0795	h2o_c + sphmyln_hs_c -> h_c + crm_hs_c + cholp_c	0.0595564	Sphingomyelin Phosphodiesterase	Sphingolipid metabolism
SMPD4	h2o_c + spc_hs_c -> h_c + cholp_c + sphings_c	0.133882	Sphingomyelinase	Sphingolipid metabolism
SPHMDAc	h2o_c + sphmyln_hs_c -> Rtotal_c + spc_hs_c	0.133426	Sphingomyelin deacylase	Sphingolipid metabolism
CYSO	o2_c + cys__L_c -> 2 h_c + 3sala_c	10.1999	Cysteine oxidase	Taurine and hypotaurine metabolism
ATP2ter	atp_c + amp_r <=> amp_c + atp_r	0.157275	AMP/ATP transporter, endoplasmic reticulum	Transport, endoplasmic reticular
HMR_0771	sphmyln_hs_c <=> sphmyln_hs_r	137.491	HMR 0771	Transport, endoplasmic reticular
HMR_1306	HC02217_c <=> HC02217_r	0	HMR 1306	Transport, endoplasmic reticular
HMR_2569	tmndnc_c <=> tmndnc_r	0.00539791	HMR 2569	Transport, endoplasmic reticular
HMR_9634	ethamp_r <=> ethamp_c	-0.0179602	HMR 9634	Transport, endoplasmic reticular
Rtotalter	Rtotal_c <=> Rtotal_r	0.0926284	Fatty Acid Intracellular Transport	Transport, endoplasmic reticular
SPHINGStr	sphings_c <=> sphings_r	0.135418	Sphingosine intracellular transport	Transport, endoplasmic reticular
SPHS1Ptr	sphs1p_c <=> sphs1p_r	0.099771	Sphingosine-1-phosphate transport	Transport, endoplasmic reticular
r0970	cholate_c <=> cholate_r	0.00198839	Active transport	Transport, endoplasmic reticular
1MNCAMt	1mncam_e <=> 1mncam_c	0.00372635	Transport of 1-Methylnicotinamide	Transport, extracellular
2OBUTt	h_e + 2obut_e <=> h_c + 2obut_c	0.0237606	Transport by Monocarboxylate Transporter-2 into Extracellular Space	Transport, extracellular
3MOPt	3mop_e <=> 3mop_c	0.0388319	3mop reversible trasport	Transport, extracellular
4AABUTNt	4aabutn_e <=> 4aabutn_c	200.844	Diffusion of 4-Acetamidobutanoate	Transport, extracellular
5A2OPNTNte	5a2opntn_c <=> 5a2opntn_e	31.8242	Transport of 5-Amino-2-Oxopentanoic Acid, Extracellular	Transport, extracellular
ACLYStm	aclys_m <=> aclys_c	98.5016	Intracellular Transport of Acetyl-Lysine	Transport, extracellular
ALAARGCYSt	h_e + alaargcys_e <=> h_c + alaargcys_c	0.155405	Transport of AlaArgCys, Extracellular	Transport, extracellular
ALAGLYLYSt	h_e + alaglylys_e <=> h_c + alaglylys_c	0.147807	Transport of AlaGlyLys, Extracellular	Transport, extracellular
ALAHISALAt	h_e + alahisala_e <=> h_c + alahisala_c	0.0129124	Transport of AlaHisAla, Extracellular	Transport, extracellular
AMETt	amet_c <=> amet_e	15.7649	Transport of S-Adenosyl-L-Methionine, Paracellular Transport	Transport, extracellular
ARGGLYGLYt	h_e + argglygly_e <=> h_c + argglygly_c	0.0677722	Transport of ArgGlyGly, Extracellular	Transport, extracellular
ARGSUCte	argsuc_c -> argsuc_e	388.488	Transport of L-Arginosuccinic Acid	Transport, extracellular
C02356t	C02356_c <=> C02356_e	0.0200308	(S)-2-Aminobutanoate	Transport, extracellular
C02712te	na1_c + C02712_c <=> na1_e + C02712_e	0.176692	Transport of N-Acetylmethionine, Extracellular	Transport, extracellular
CE1401te	CE1401_c <=> CE1401_e	0.132494	Transport of HomocysteineThiolactone	Transport, extracellular
ESTRONESt2	2 na1_e + estrones_e -> 2 na1_c + estrones_c	10.84	Estrone-3-sulfate transport via sodium cotransport	Transport, extracellular
GLCURtr	glcur_e <=> glcur_c	0.0893829	Transport of D-Glucuronate	Transport, extracellular
GLNB0AT3tc	na1_e + gln__L_e + cl_e -> na1_c + gln__L_c + cl_c	0.0583292	Glutamine Transport by B0At3	Transport, extracellular
GLUSIDEte	gluside_hs_g -> gluside_hs_e	0.00470977	Vesicle Transport of Glucosylceramide from Golgi to Extracellular	Transport, extracellular
GLYCLTt	glyclt_e <=> glyclt_c	8.83511	Glycolate transport via diffusion	Transport, extracellular
GLYGLYCNc	h2o_c + glygly_c <=> 2 gly_c	0.0677722	Hydrolysis of glycylycine for uptake	Transport, extracellular
GLYLEUHYDROc	h2o_c + glyleu_c <=> gly_c + leu__L_c	0.125899	Hydrolysis of Glycylleucine in the small intestine for cellular uptake	Transport, extracellular
GLYLYSCYSt	h_e + glylyscys_e <=> h_c + glylyscys_c	0.10609	Transport of GlyLysCys, Extracellular	Transport, extracellular
GLYVALHISt	h_e + glyvalhis_e <=> h_c + glyvalhis_c	0.00792303	Transport of GlyValHis, Extracellular	Transport, extracellular
GTHOXti2	h2o_c + atp_c + gthox_c -> h_c + adp_c + pi_c + gthox_e	778.574	Oxidized glutathione irreversible active transport (rbc)	Transport, extracellular
H2O2t	h2o2_e <=> h2o2_c	7.10895	Hydrogen peroxide transport via diffusion	Transport, extracellular
HISCYSCYSt	h_e + hiscyscys_e <=> h_c + hiscyscys_c	0.116142	Transport of HisCysCys, Extracellular	Transport, extracellular
HISGLYLYSt	h_e + hisglylys_e <=> h_c + hisglylys_c	0.0524358	Transport of HisGlyLys, Extracellular	Transport, extracellular
HISHISLYSt	h_e + hishislys_e <=> h_c + hishislys_c	7.46538	Transport of HisHisLys, Extracellular	Transport, extracellular
HISLYSALAt	h_e + hislysala_e <=> h_c + hislysala_c	0.0508982	Transport of HisLysAla, Extracellular	Transport, extracellular
HISLYSILEt	h_e + hislysile_e <=> h_c + hislysile_c	0.00681288	Transport of HisLysIle, Extracellular	Transport, extracellular
HISLYSVALt	h_e + hislysval_e <=> h_c + hislysval_c	0.139107	Transport of HisLysVal, Extracellular	Transport, extracellular
HISPHEARGt	h_e + hisphearg_e <=> h_c + hisphearg_c	0.118577	Transport of HisPheArg, Extracellular	Transport, extracellular
HISTAtu	hista_e <=> hista_c	-6.30715	Histamine uniport	Transport, extracellular
HISt4	na1_e + his__L_e -> na1_c + his__L_c	5.13281	L-histidine transport in via sodium symport	Transport, extracellular
HKYNRtr	trp__L_c + hLkynr_e <=> hLkynr_c + trp__L_e	0.00187747	Transport of 3-Hydroxy-L-Kynurenine	Transport, extracellular
HMR_0770	gluside_hs_c <=> gluside_hs_e	0.00468159	HMR 0770	Transport, extracellular
HMR_9189	M01989_c <=> M01989_e	0.095224	HMR 9189	Transport, extracellular
HPDECEte	h2o_c + atp_c + hpdece_c -> h_c + adp_c + pi_c + hpdece_e	11.2787	Transport of Trans-Delta-2-Heptadecanoic Acid, Extracellular	Transport, extracellular
ILEARGILEt	h_e + ileargile_e <=> h_c + ileargile_c	0.0980861	Transport of IleArgIle, Extracellular	Transport, extracellular
ILEGLYARGt	h_e + ileglyarg_e <=> h_c + ileglyarg_c	0.131498	Transport of IleGlyArg, Extracellular	Transport, extracellular
ILETRPTYRt	h_e + iletrptyr_e <=> h_c + iletrptyr_c	0.0315307	Transport of IleTrptyr, Extracellular	Transport, extracellular
ILEt4	na1_e + ile__L_e -> na1_c + ile__L_c	5.77385	L-isoleucine transport in via sodium symport	Transport, extracellular
L2AADPtr	L2aadp_e <=> L2aadp_c	44.0956	Transport of L-2-Aminoadipate	Transport, extracellular
LEUKTRD4t	leuktrD4_e <=> leuktrD4_c	6.70701	Leukotriene D4 transport	Transport, extracellular
LEULEUTRPt	h_e + leuleutrp_e <=> h_c + leuleutrp_c	5.76067	Transport of LeuLeuTrp, Extracellular	Transport, extracellular
LEUTRPt	h_e + leutrp_e <=> h_c + leutrp_c	8.53521	Transport of LeuTrp, Extracellular	Transport, extracellular
LPIPECOLt	na1_c + Lpipecol_c <=> na1_e + Lpipecol_e	-15.8186	Transport of L-Pipecolic Acid by Sodium Symport, Extracellular	Transport, extracellular
LYSLYSLYSt	h_e + lyslyslys_e <=> h_c + lyslyslys_c	5.62897	Transport of LysLysLys, Extracellular	Transport, extracellular
LYSPHEILEt	h_e + lyspheile_e <=> h_c + lyspheile_c	0.0299562	Transport of LysPheIle, Extracellular	Transport, extracellular
LYSTYRILEt	h_e + lystyrile_e <=> h_c + lystyrile_c	0.00544112	Transport of LystyrIle, Extracellular	Transport, extracellular
METMETILEt	h_e + metmetile_e <=> h_c + metmetile_c	0.0460214	Transport of MetMetIle, Extracellular	Transport, extracellular
METTRPPHEt	h_e + mettrpphe_e <=> h_c + mettrpphe_c	5.09608	Transport of MetTrpPhe, Extracellular	Transport, extracellular
NACHORCTL3le	h_e + nac_e -> h_c + nac_c	0.065971	Transport of Nicotinate	Transport, extracellular
ORNLEUrBATtc	leu__L_c + orn_e -> orn_c + leu__L_e	11.9786	Transport of L-Ornithine into the cell in exchange for L-Leucine by b0,+AT transporter at the apical surfaces of the membranes of small intestine and renal cells.	Transport, extracellular
PCRESOLup	pcresol_e -> pcresol_c	242.911	P-Cresol Uptake into the Liver	Transport, extracellular
PCSsec	pcs_c -> pcs_e	242.911	Secretion of P-Cresol Sulfate	Transport, extracellular
PHEPHETHRt	h_e + phephethr_e <=> h_c + phephethr_c	0.0518239	Transport of PhePheThr, Extracellular	Transport, extracellular
PHETRPLEUt	h_e + phetrpleu_e <=> h_c + phetrpleu_c	14.0576	Transport of PheTrpLeu, Extracellular	Transport, extracellular
PHETYRLYSt	h_e + phetyrlys_e <=> h_c + phetyrlys_c	8.87742	Transport of PhetyrLys, Extracellular	Transport, extracellular
PPIOGLYte	ppiogly_c -> ppiogly_e	275.121	Transport of Propionyl-Glycine, Extracellular	Transport, extracellular
PTRCARGte	arg__L_e + ptrc_c -> arg__L_c + ptrc_e	0.0877214	Putrescine Export via Putrescine/Arginine Exchanger	Transport, extracellular
PTRCtex2	ptrc_c <=> ptrc_e	0.0886635	Putrescine excretion cytosol to extracellular	Transport, extracellular
RBTt	rbt_c -> rbt_e	493.268	Ribitol transport via passive diffusion	Transport, extracellular
SAMHISTAe	hista_e + amet_e -> h_e + ahcys_e + mhista_e	16.7971	S-Adenosyl-L-Methionine:Histamine N-Tele-Methyltransferase, Extracellular	Transport, extracellular
SO4t4_3	3 na1_e + so4_e -> 3 na1_c + so4_c	116.216	Sulfate transport via sodium symport	Transport, extracellular
TAUPAT1c	h_e + taur_e -> h_c + taur_c	0.00333869	Transport of taurine into the intestinal cells by PAT1	Transport, extracellular
TAURt	taur_c -> taur_e	0.00328879	Taurine transport	Transport, extracellular
TIGGLYte	tiggly_c -> tiggly_e	190.636	Transport of Tiglylglycine, Extracellular	Transport, extracellular
TRPGLYLEUt	h_e + trpglyleu_e <=> h_c + trpglyleu_c	0.125899	Transport of TrpGlyLeu, Extracellular	Transport, extracellular
TRPGLYPHEt	h_e + trpglyphe_e <=> h_c + trpglyphe_c	0.195704	Transport of TrpGlyPhe, Extracellular	Transport, extracellular
TRPGLYVALt	h_e + trpglyval_e <=> h_c + trpglyval_c	0.0088289	Transport of TrpGlyVal, Extracellular	Transport, extracellular
TRPILELYSt	h_e + trpilelys_e <=> h_c + trpilelys_c	0.0309381	Transport of TrpIleLys, Extracellular	Transport, extracellular
TRPLEUVALt	h_e + trpleuval_e <=> h_c + trpleuval_c	0.143294	Transport of TrpLeuVal, Extracellular	Transport, extracellular
TRPLYSt	h_e + trplys_e <=> h_c + trplys_c	8.56627	Transport of TrpLys, Extracellular	Transport, extracellular
TRPPHEt	h_e + trpphe_e <=> h_c + trpphe_c	10.1546	Transport of TrpPhe, Extracellular	Transport, extracellular
TRPt4	na1_e + trp__L_e -> na1_c + trp__L_c	0.0242613	L-tryptophan transport in via sodium symport	Transport, extracellular
TYRCYSGLYt	h_e + tyrcysgly_e <=> h_c + tyrcysgly_c	0.100035	Transport of TyrCysGly, Extracellular	Transport, extracellular
TYRTRPPHEt	h_e + tyrtrpphe_e <=> h_c + tyrtrpphe_c	43.4543	Transport of TyrTrpPhe, Extracellular	Transport, extracellular
TYRVALMETt	h_e + tyrvalmet_e <=> h_c + tyrvalmet_c	0.0872728	Transport of TyrValMet, Extracellular	Transport, extracellular
URATEt	urate_c -> urate_e	10.4316	Urate export from cytosol	Transport, extracellular
VALARGGLYt	h_e + valarggly_e <=> h_c + valarggly_c	0.164571	Transport of ValArgGly, Extracellular	Transport, extracellular
VALLEUPHEt	h_e + valleuphe_e <=> h_c + valleuphe_c	0.184816	Transport of ValLeuPhe, Extracellular	Transport, extracellular
VALPHEARGt	h_e + valphearg_e <=> h_c + valphearg_c	0.0920024	Transport of ValPheArg, Extracellular	Transport, extracellular
VALTRPPHEt	h_e + valtrpphe_e <=> h_c + valtrpphe_c	0.180057	Transport of ValTrpPhe, Extracellular	Transport, extracellular
VALTRPVALt	h_e + valtrpval_e <=> h_c + valtrpval_c	0.035053	Transport of ValTrpVal, Extracellular	Transport, extracellular
r1693	na1_e + ala__L_e + tyr__L_c -> na1_c + ala__L_c + tyr__L_e	10.0772	Y+LAT2 Utilized transport	Transport, extracellular
r1702	na1_e + gln__L_e + gly_c -> na1_c + gln__L_c + gly_e	5.78042	Y+LAT2 Utilized transport	Transport, extracellular
r1708	na1_e + gln__L_e + tyr__L_c -> na1_c + gln__L_c + tyr__L_e	8.04388	Y+LAT2 Utilized transport	Transport, extracellular
r1733	na1_e + ala__L_c + met__L_e -> na1_c + ala__L_e + met__L_c	9.61995	Y+LAT2 Utilized transport	Transport, extracellular
r1736	na1_e + trp__L_c + met__L_e -> na1_c + met__L_c + trp__L_e	49.3346	Y+LAT2 Utilized transport	Transport, extracellular
r1738	na1_e + tyr__L_c + met__L_e -> na1_c + met__L_c + tyr__L_e	7.15234	Y+LAT2 Utilized transport	Transport, extracellular
r1749	na1_e + gln__L_c + trp__L_e -> na1_c + gln__L_e + trp__L_c	0.17901	Y+LAT2 Utilized transport	Transport, extracellular
r1763	na1_e + ala__L_c + phe__L_e -> na1_c + ala__L_e + phe__L_c	0.0839833	Y+LAT2 Utilized transport	Transport, extracellular
r1764	na1_e + gln__L_c + phe__L_e -> na1_c + gln__L_e + phe__L_c	0.119115	Y+LAT2 Utilized transport	Transport, extracellular
r1775	na1_e + hom__L_c + phe__L_e -> na1_c + hom__L_e + phe__L_c	11.5736	Y+LAT2 Utilized transport	Transport, extracellular
r1796	na1_e + cys__L_e + met__L_c -> na1_c + cys__L_c + met__L_e	6.01071	Y+LAT2 Utilized transport	Transport, extracellular
r1798	na1_e + cys__L_e + phe__L_c -> na1_c + cys__L_c + phe__L_e	25.2018	Y+LAT2 Utilized transport	Transport, extracellular
r1799	na1_e + cys__L_e + tyr__L_c -> na1_c + cys__L_c + tyr__L_e	0.164105	Y+LAT2 Utilized transport	Transport, extracellular
r1808	na1_e + ala__L_c + leu__L_e -> na1_c + ala__L_e + leu__L_c	0.138767	Y+LAT2 Utilized transport	Transport, extracellular
r1811	na1_e + met__L_c + leu__L_e -> na1_c + leu__L_c + met__L_e	0.0867094	Y+LAT2 Utilized transport	Transport, extracellular
r1822	na1_e + gly_c + pro__L_e -> na1_c + gly_e + pro__L_c	0.189031	Y+LAT2 Utilized transport	Transport, extracellular
r1830	na1_e + cys__L_c + pro__L_e -> na1_c + cys__L_e + pro__L_c	9.75501	Y+LAT2 Utilized transport	Transport, extracellular
r1831	na1_e + leu__L_c + pro__L_e -> na1_c + leu__L_e + pro__L_c	7.31121	Y+LAT2 Utilized transport	Transport, extracellular
r1834	na1_e + thr__L_c + pro__L_e -> na1_c + thr__L_e + pro__L_c	8.14766	Y+LAT2 Utilized transport	Transport, extracellular
r1853	na1_e + ala__L_c + val__L_e -> na1_c + ala__L_e + val__L_c	0.152269	Y+LAT2 Utilized transport	Transport, extracellular
r1858	na1_e + phe__L_c + val__L_e -> na1_c + phe__L_e + val__L_c	8.69655	Y+LAT2 Utilized transport	Transport, extracellular
r1873	na1_e + thr__L_e + phe__L_c -> na1_c + thr__L_c + phe__L_e	11.1314	Y+LAT2 Utilized transport	Transport, extracellular
r1887	na1_e + hom__L_e + trp__L_c -> na1_c + hom__L_c + trp__L_e	5.75051	Y+LAT2 Utilized transport	Transport, extracellular
r1889	na1_e + hom__L_e + tyr__L_c -> na1_c + hom__L_c + tyr__L_e	7.44914	Y+LAT2 Utilized transport	Transport, extracellular
r1898	na1_e + ala__L_c + ile__L_e -> na1_c + ala__L_e + ile__L_c	36.3594	Y+LAT2 Utilized transport	Transport, extracellular
r1943	na1_e + arg__L_c + phe__L_e -> na1_c + arg__L_e + phe__L_c	6.53337	Y+LAT2 Utilized transport	Transport, extracellular
r1964	na1_e + orn_c + pro__L_e -> na1_c + orn_e + pro__L_c	0.197855	Y+LAT2 Utilized transport	Transport, extracellular
r1977	na1_e + thr__L_e + lys__L_c -> na1_c + thr__L_c + lys__L_e	0.0277924	Y+LAT2 Utilized transport	Transport, extracellular
r2439	hco3_c + so4_e -> hco3_e + so4_c	9.9829	Zinc (Zn2+)-Iron (Fe2+) Permease (Zip), Tcdb:2.A.53.2.2	Transport, extracellular
CERT2gt	gluside_hs_c <=> gluside_hs_g	0.0046757	Ceramide transport protein	Transport, golgi apparatus
HMR_5249	sphmyln_hs_l -> sphmyln_hs_r	138.91	HMR 5249	Transport, lysosomal
SPHMYLNtl	sphmyln_hs_c <=> sphmyln_hs_l	145.612	Sphingomyelin intracellular transport	Transport, lysosomal
2MOPtm	2mop_c -> 2mop_m	9.3503	Transport of 2-Methyl-3-Oxopropanoate, Mitochondrial	Transport, mitochondrial
34HPLtm	h_c + 34hpl_c <=> h_m + 34hpl_m	-7.3952	Transport of 3-(4-Hydroxyphenyl)Lactate, Mitochondrial	Transport, mitochondrial
4ABUTtm	4abut_c <=> 4abut_m	-0.0316592	4 aminobutanoate mitochondrial transport via diffusion	Transport, mitochondrial
ACACt2m	h_c + acac_c <=> h_m + acac_m	-0.0411615	Acetoacetate mitochondrial transport via H+ symport	Transport, mitochondrial
ARGtm	h_m + arg__L_c <=> h_c + arg__L_m	-111.615	Arginine mitochondrial transport via ornithine carrier	Transport, mitochondrial
DNDPt17m	dcdp_m + dudp_c -> dcdp_c + dudp_m	5.09756	DUDP transport via dCDP antiport	Transport, mitochondrial
DNDPt24m	dadp_m + dtdp_c -> dadp_c + dtdp_m	10.3027	DTDP transport via dADP antiport	Transport, mitochondrial
H2O2tm	h2o2_c -> h2o2_m	0.106989	Hydrogen peroxide transport via diffusion, mitochondria	Transport, mitochondrial
HISt2m	h_m + his__L_m -> h_c + his__L_c	5.11155	Histidine mitochondrial transport via proton symport	Transport, mitochondrial
HMGCOAtm	hmgcoa_c <=> hmgcoa_m	0.00412565	Hydroxymethylglutaryl CoA reversible mitochondrial transport	Transport, mitochondrial
HMR_0182	dcacoa_c <=> dcacoa_m	0.0038439	HMR 0182	Transport, mitochondrial
HMR_2603	crn_c + M01729_m <=> crn_m + M01729_c	-0.0699083	HMR 2603	Transport, mitochondrial
HMR_2604	coa_m + M01729_m <=> crn_m + ddcacoa_m	-0.0699083	Carnitine O-Acetyltransferase	Transport, mitochondrial
HMR_4957	cit_m -> cit_c	14.4287	HMR 4957	Transport, mitochondrial
HMR_7757	h_c + succoa_c <=> h_m + succoa_m	0.0895381	HMR 7757	Transport, mitochondrial
HPDECEtm	h_c + hpdece_m -> h_m + hpdece_c	11.2787	Transport of Trans-Delta-2-Heptadecanoic Acid, Mitochondrial	Transport, mitochondrial
ID3ACALDtm	id3acald_c <=> id3acald_m	5.46087	Indole 3 acetaldehyde mitochondrial transport via diffusion	Transport, mitochondrial
IND3ACtm	ind3ac_c <=> ind3ac_m	5.46087	Indole 3 acetate mitochondrial transport via diffusion	Transport, mitochondrial
LYStm	h_m + lys__L_c <=> h_c + lys__L_m	383.385	Lysine mitochondrial transport via ornithine carrier	Transport, mitochondrial
MMALtm	HC00900_m <=> HC00900_c	9.34744	Transport of Methylmalonate, Mitochondrial	Transport, mitochondrial
O2tm	o2_c <=> o2_m	0.0119038	O2 transport diffusion	Transport, mitochondrial
PPIOGLYtm	ppiogly_m -> ppiogly_c	275.121	Transport of Propionyl-Glycine, Mitochondrial	Transport, mitochondrial
TIGGLYtm	tiggly_m -> tiggly_c	190.636	Transport of Tiglylglycine, Mitochondrial	Transport, mitochondrial
r1155	h_c + 2obut_c -> h_m + 2obut_m	5.34907	TCDB:2.A.1.13.5 TCDB:2.A.1.13.1	Transport, mitochondrial
r1454	h_c + 2obut_m -> h_m + 2obut_c	5.34907	TCDB:2.A.1.13.5 TCDB:2.A.1.13.1	Transport, mitochondrial
r2398	h_c + lys__L_m + citr__L_c -> h_m + lys__L_c + citr__L_m	394.323	Mitochondrial Carrier (MC) TCDB:2.A.29.19.1	Transport, mitochondrial
r2399	h_c + lys__L_c + arg__L_m -> h_m + lys__L_m + arg__L_c	62.8057	Mitochondrial Carrier (MC) TCDB:2.A.29.19.1	Transport, mitochondrial
r2403	h_c + lys__L_c + orn_m -> h_m + orn_c + lys__L_m	25.9684	Mitochondrial Carrier (MC) TCDB:2.A.29.19.1	Transport, mitochondrial
r2405	h_c + orn_m + his__L_c -> h_m + orn_c + his__L_m	5.52092	Mitochondrial Carrier (MC) TCDB:2.A.29.19.1	Transport, mitochondrial
r2410	h_c + lys__L_c + citr__L_m -> h_m + lys__L_m + citr__L_c	5.81354	Mitochondrial Carrier (MC) TCDB:2.A.29.19.1	Transport, mitochondrial
r2411	h_c + arg__L_c + citr__L_m -> h_m + arg__L_m + citr__L_c	1980.26	Mitochondrial Carrier (MC) TCDB:2.A.29.19.1	Transport, mitochondrial
NMNtn	nmn_c <=> nmn_n	0.0600053	NMN transport, nuclear trhough pore	Transport, nuclear
5A2OPNTNtx	5a2opntn_x <=> 5a2opntn_c	31.8242	Transport of 5-Amino-2-Oxopentanoic Acid, Peroxisome	Transport, peroxisomal
ACtp	ac_c <=> ac_x	0.154638	Acetate transport peroxisomal	Transport, peroxisomal
ARACHCOAtx	arachcoa_c <=> arachcoa_x	-15.8892	Fatty acid intracellular transport	Transport, peroxisomal
FA160tp	hdca_c -> hdca_x	0.198339	Fatty acid peroxisomal transport	Transport, peroxisomal
GLYtp	gly_c <=> gly_x	-0.0355431	Glycine passive transport to peroxisome	Transport, peroxisomal
H2O2tp	h2o2_c <=> h2o2_x	0.163611	Hydrogen peroxide transport via diffusion, glyoxysome	Transport, peroxisomal
LPIPECOLtx	na1_c + Lpipecol_c <=> Lpipecol_x + na1_x	-15.8186	Transport of L-Pipecolic Acid by Sodium Symport, Intracellular	Transport, peroxisomal
NH4tp	nh4_c <=> nh4_x	0.192984	Ammonia peroxisomal transport	Transport, peroxisomal
TCHOLAtx	tchola_x <=> tchola_c	5.24801	Bile acid intracellular transport	Transport, peroxisomal
TMNDNCCOAtx	tmndnccoa_c <=> tmndnccoa_x	12.019	Fatty acid intracellular transport	Transport, peroxisomal
5HOXINDACTOX	h2o_c + nad_c + 5hoxindact_c <=> 2 h_c + nadh_c + 5hoxindoa_c	-0.191341	5-Hydroxyindoleacetaldehyde:NAD+ oxidoreductase	Tryptophan metabolism
ACACT1r	2 accoa_c <=> coa_c + aacoa_c	-0.0540282	Acetyl-CoA C-acetyltransferase	Tryptophan metabolism
ALDD20xm	h2o_m + nad_m + id3acald_m -> 2 h_m + nadh_m + ind3ac_m	5.46087	Aldehyde dehydrogenase indole 3 acetaldehyde NAD mitochondrial	Tryptophan metabolism
ECOAH1m	3hbcoa_m <=> h2o_m + b2coa_m	-6.82976	3-Hydroxybutanoyl-CoA hydro-lyase, mitochondria	Tryptophan metabolism
HACD1m	h_m + nadh_m + aacoa_m <=> nad_m + 3hbcoa_m	-6.82976	3-Hydroxybutanoyl-CoA:NAD+ oxidoreductase, mitochondria	Tryptophan metabolism
KYN3OX	o2_c + h_c + nadph_c + Lkynr_c -> h2o_c + nadp_c + hLkynr_c	128.977	Kynurenine 3 monooxygenase	Tryptophan metabolism
FUMAC	h2o_c + 4fumacac_c -> h_c + acac_c + fum_c	5.82486	Fumarylacetoacetase	Tyrosine metabolism
GACMTRc	amet_c + gudac_c <=> h_c + ahcys_c + creat_c	0.128067	Guanidinoacetate N-methyltransferase (c)	Urea cycle
GLYAMDTRc	gly_c + arg__L_c <=> orn_c + gudac_c	0.0586663	Glycine amidinotransferase (c)	Urea cycle
ORNDC	h_c + orn_c -> co2_c + ptrc_c	39.006	Ornithine Decarboxylase	Urea cycle
RE2034C	akg_c + C02356_c <=> 2obut_c + glu__L_c	0.0200308	Alanine Transaminase	Urea cycle
ACACT10m	coa_m + 2maacoa_m <=> accoa_m + ppcoa_m	29.5171	Acetyl-CoA C-acyltransferase	Valine, leucine, and isoleucine metabolism
ECOAH9m	h2o_m + 2mb2coa_m <=> 3hmbcoa_m	35.5172	Enoyl-coa hydratase, 3-Hydroxy-2-methylbutyryl-CoA forming	Valine, leucine, and isoleucine metabolism
HACD9m	nad_m + 3hmbcoa_m <=> h_m + nadh_m + 2maacoa_m	29.5171	(2S,3S)-3-hydroxy-2-methylbutanoyl-CoA:NAD+ oxidoreductase	Valine, leucine, and isoleucine metabolism
MMCDm	h_m + mmcoa__S_m -> co2_m + ppcoa_m	22.1197	Methylmalonyl-CoA decarboxylase, mitochondrial	Valine, leucine, and isoleucine metabolism
MMMm	mmcoa__R_m <=> succoa_m	11.5829	Methylmalonyl-CoA mutase	Valine, leucine, and isoleucine metabolism
MMSAD1m	nad_m + coa_m + 2mop_m -> nadh_m + co2_m + ppcoa_m	10.1613	Methylmalonate-semialdehyde dehydrogenase	Valine, leucine, and isoleucine metabolism
OCOAT1m	acac_m + succoa_m -> aacoa_m + succ_m	0.00155208	3-oxoacid CoA-transferase	Valine, leucine, and isoleucine metabolism
LRAT1	pchol_hs_c + retinol_cis_11_c -> lpchol_hs_c + 11_cis_retfa_c	0.159963	Lecithin retinol acyltransferase (11-cis)	Vitamin A metabolism
RETH2	h2o_c + 11_cis_retfa_c -> h_c + Rtotal2_c + retinol_cis_11_c	0.159963	Retinyl ester hydrolase (11-cis)	Vitamin A metabolism

## Sheet: merged_oat1_oat3_exchange
Abbreviation	Name	Oat1	Oat3
2hb_e	2 Hydroxybutyrate C4H7O3	+	+
2obut_e	2-Oxobutanoate	+	+
4aabutn_e	4 Acetamidobutanoate C6H10NO3	+	+
4abut_e	4-Aminobutanoate	+	+
5a2opntn_e	5-Amino-2-oxopentanoate	+	+
C02356_e	(S)-2-Aminobutanoate	+	+
CE1401_e	Homocysteine thiolactone	+	+
M01989_e	Glycodeoxycholic Acid	+	+
ac_e	Acetate	+	+
acac_e	Acetoacetate	+	+
adp_e	ADP C10H12N5O10P2	+	+
ahcys_e	S-Adenosyl-L-homocysteine	+	+
ala__L_e	L-Alanine	+	+
alaargcys_e	Alanyl-Arginyl-Cysteine	+	+
alaglylys_e	Alanyl-Glycyl-Lysine	+	+
alahisala_e	Alanyl-Histidyl-Alanine	+	+
amet_e	S-Adenosyl-L-methionine	+	+
arg__L_e	L-Arginine	+	+
argglygly_e	Arginyl-Glycyl-Glycine	+	+
argsuc_e	N(omega)-(L-Arginino)succinate	+	+
btn_e	Biotin	+	+
but_e	Butyrate (n-C4:0)	+	+
c51crn_e	Tiglyl carnitine; (E)-2-methylbut-2-enoyl carnitin	+	+
c6crn_e	Hexanoyl Carnitine	+	+
cl_e	Chloride	+	+
co2_e	CO2 CO2	+	+
creat_e	Creatine cytosol	+	+
crn_e	L-Carnitine	+	+
crvnc_e	Cervonic acid, C22:6 n-3	+	+
cys__L_e	L-Cysteine	+	+
cyscys_e	Cystyl-Cysteine	+	+
estrones_e	Estrone 3-sulfate	+	+
gln__L_e	L-Glutamine	+	+
gly_e	Glycine	+	+
glygly_e	Glycylglycine C4H8N2O3	+	+
glylyscys_e	Glycyl-Lysyl-Cysteine	+	+
glyvalhis_e	Glycyl-Valyl-Histidine	+	+
gthox_e	Oxidized glutathione	+	+
gthrd_e	Reduced glutathione	+	+
h2o2_e	Hydrogen peroxide	+	+
h2o_e	H2O H2O	+	+
h_e	H+	+	+
hco3_e	Bicarbonate	+	+
his__L_e	L-Histidine	+	+
hiscyscys_e	Histidyl-Cystyl-Cysteine	+	+
hisglylys_e	Histidyl-Lysyl-Lysine	+	+
hislysile_e	Histidyl-Lysyl-Isoleucine	+	+
hislysval_e	Histidyl-Lysyl-Valine	+	+
hisphearg_e	Histidyl-Phenylalanyl-Arginine	+	+
hista_e	Histamine extracellular	+	+
hom__L_e	L-Homoserine	+	+
hpdece_e	Trans-Delta-2-Heptadecanoic Acid	+	+
hyptaur_e	Hypotaurine; 2-Aminoethanesulfinic acid	+	+
ile__L_e	L-Isoleucine	+	+
ileargile_e	Isoleucyl-Arginyl-Isoleucine	+	+
ileglyarg_e	Isolecyl-Glycyl-Arginine	+	+
iletrptyr_e	Isolecyl-Tryptophanyl-Tyrosine	+	+
leu__L_e	L-Leucine	+	+
leuval_e	Leucyl-Valine	+	+
lys__L_e	L-Lysine	+	+
lyspheile_e	Lysyl-Phenylalanyl-Isoleucine	+	+
lystyrile_e	Lysyl-Tyrosyl-Isoleucine	+	+
met__L_e	L-Methionine	+	+
metmetile_e	Methionyl-Methionyl-Isoleucine	+	+
mhista_e	N-Methylhistamine	+	+
na1_e	Sodium	+	+
o2_e	O2 O2	+	+
orn__D_e	D-Ornithine	+	+
orn_e	Ornithine	+	+
orot_e	Orotate C5H3N2O4	+	+
pcresol_e	P-Cresol	+	+
pcs_e	P-Cresol Sulfate	+	+
phe__L_e	L-Phenylalanine	+	+
phephethr_e	Phenylalanyl-Phenylalaninyl-Threonine	+	+
phetrpleu_e	Phenylalanyl-Tryptophanyl-Leucine	+	+
phetyrlys_e	Phenylalanyl-Tyrosinyl-Lysine	+	+
ppa_e	Propionate (n-C3:0)	+	+
ppiogly_e	Propionyl-Glycine	+	+
pro__L_e	L-Proline	+	+
ptrc_e	Putrescine	+	+
rbt_e	Ribitol	+	+
rib__D_e	D-Ribose	+	+
srtn_e	Serotonin	+	+
taur_e	Taurine C2H7NO3S	+	+
tdchola_e	Taurochenodeoxycholate	+	+
thr__L_e	L-Threonine	+	+
tiggly_e	Tiglyl Glycine	+	+
trp__L_e	L-Tryptophan	+	+
trpglyval_e	Tryptophanyl-Glycyl-Valine	+	+
trpilelys_e	Tryptophanyl-Isoleucyl-Lysine	+	+
trpleuval_e	Tryptophanyl-Leucyl-Valine	+	+
trplys_e	Tryptophanyl-Lysine	+	+
trpphe_e	Tryptophanyl-Phenylalanine	+	+
tyr__L_e	L-Tyrosine	+	+
tyrcysgly_e	Tyrosyl-Cysteinyl-Glycine	+	+
tyrtrpphe_e	Tyrosyl-Tryptophanyl-Phenylalanine	+	+
tyrvalmet_e	Tyrosyl-Valyl-Methionine	+	+
urate_e	Urate C5H4N4O3	+	+
val__L_e	L-Valine	+	+
valarggly_e	Valyl-Arginyl-Glycine	+	+
valleuphe_e	Valyl-Leucyl-Phenylalanine	+	+
valphearg_e	Valyl-Phenylalanyl-Arginine	+	+
valtrpphe_e	Valyl-Tryptophanyl-Phenylalanine	+	+
valtrpval_e	Valyl-Tryptophanyl-Valine	+	+
1mncam_e	1 Methylnicotinamide C7H9N2O	-	+
3bcrn_e	3-hydroxy butyryl carnitine	-	+
3mop_e	(S)-3-Methyl-2-oxopentanoate	-	+
C02712_e	N-Acetylmethionine	-	+
L2aadp_e	L 2 Aminoadipate C6H10NO4	-	+
Lkynr_e	L Kynurenine C10H12N2O3	-	+
Lpipecol_e	L-pipecolic acid; piperidine-2-carboxylic acid	-	+
M03045_e	Tricosanoic Acid	-	+
acnam_e	N-Acetylneuraminate	-	+
c10crn_e	Decanoyl Carnitine	-	+
c8crn_e	Octanoyl carnitine	-	+
ddeccrn_e	Lauroyl Carnitine	-	+
doco13ac_e	13Z)-13-docosenoic acid	-	+
elaid_e	Elaidic acid	-	+
elaidcrn_e	Elaidic carnitine	-	+
glc__D_e	D-Glucose	-	+
glcur_e	D-Glucuronate	-	+
gluside_hs_e	Glucocerebroside (homo sapiens)	-	+
glyclt_e	Glycolate C2H3O3	-	+
glyleu_e	Glycylleucine	-	+
glyphe_e	Glycylphenylalanine	-	+
gudac_e	Guanidinoacetate	-	+
hLkynr_e	3 Hydroxy L kynurenine C10H12N2O4	-	+
hishislys_e	Histidyl-Histidyl-Lysine	-	+
hislysala_e	Histidyl-Lysyl-Alanine	-	+
leuktrD4_e	Leukotriene D4 ER	-	+
leuktrE4_e	Leukotriene E4 cytosol	-	+
leuleutrp_e	Leucyl-Leucyl-Tryptophan	-	+
leutrp_e	Leucyl-Tryptophan	-	+
lyslyslys_e	Lysyl-Lysyl-Lysine	-	+
mettrpphe_e	Methionyl-Tryptophanyl-Phenylalanine	-	+
nac_e	Nicotinate	-	+
ncam_e	Nicotinamide	-	+
so4_e	Sulfate	-	+
tchola_e	Taurocholic acid C26H45NO7S	-	+
tmndnc_e	Timnodonic acid C20:5, n-3	-	+
trpglyleu_e	Tryptophanyl-Glycyl-Leucine	-	+
trpglyphe_e	Tryptophanyl-Glycyl-Phenylalanine	-	+
2hydog_e	2-Hydroxy-Glutarate	+	-
3aib_e	L-3-Amino-isobutanoate	+	-
3mtp_e	3 Methylthiopropionate C4H7O2S	+	-
4hphac_e	4-Hydroxyphenylacetate	+	-
4hpro_LT_e	Trans 4 Hydroxy L proline C5H9NO3	+	-
4pyrdx_e	4-Pyridoxate	+	-
C02528_e	Chenodeoxycholate	+	-
CE7082_e	15(S)-HEPE	+	-
HC02204_e	Prostaglandin-b1	+	-
HC02205_e	Prostaglandin-b2	+	-
Lhcystin_e	L-Homocystine	+	-
M00003_e	10Z-Heptadecenoic Acid	+	-
M00265_e	10Z,13Z,16Z-Docosatriynoic Acid	+	-
M01238_e	9Z-Heptadecenoic Acid	+	-
M02053_e	Heneicosanoic Acid	+	-
M02467_e	Metformin	+	-
Rtotal_e	Rtotal c	+	-
adrn_e	Adrenic acid	+	-
akg_e	2-Oxoglutarate	+	-
ala__D_e	D-Alanine	+	-
alaala_e	D-Alanyl-D-alanine	+	-
alaarggly_e	Alanyl-Arginyl-Glycine	+	-
alalysthr_e	Alanyl-Lysine-Threonine	+	-
alltn_e	Allantoin	+	-
amp_e	AMP C10H12N5O7P	+	-
arachd_e	Arachidonic acid	+	-
argalaala_e	Arginyl-Alanyl-Alanine	+	-
ascb__L_e	L-Ascorbate	+	-
asn__L_e	L-Asparagine	+	-
asncyscys_e	Asparaginyl-Cysteinyl-Cysteine	+	-
asp__D_e	D-Aspartate	+	-
asp__L_e	L-Aspartate	+	-
c4dc_e	Succinyl carnitine	+	-
ca2_e	Calcium	+	-
cdca3g_e	Chenodeoxycholic acid-3glucuronide, CDCA-3G	+	-
chol_e	Choline C5H14NO	+	-
cit_e	Citrate	+	-
clpnd_e	Clupanodonic acid	+	-
cysleuthr_e	Cystyl-Leucyl-Threonine	+	-
cyssermet_e	Cystyl-Seryl-Methionine	+	-
dca3g_e	Deoxycholic acid-3glucuronide, CDA-3G	+	-
dlnlcg_e	Dihomo-gamma-linolenic acid (n-6)	+	-
ethamp_e	Ethanolamine phosphate C2H7NO4P	+	-
fe3_e	Iron (Fe3+)	+	-
gchola_e	Glycocholate	+	-
glu__L_e	L-Glutamate	+	-
glutar_e	Glutarate	+	-
gsn_e	Guanosine	+	-
hcys__L_e	L-Homocysteine	+	-
hisargcys_e	Histidyl-Arginyl-Cysteine	+	-
hismet_e	Histidyl-Methionine	+	-
homoval_e	Homovanillate	+	-
hyochol_e	Hyocholic acid; gamma-Muricholate	+	-
icit_e	Isocitrate	+	-
ind3ac_e	Indole 3 acetate C10H8NO2	+	-
isochol_e	Isochenodeoxycholic acid; 3beta,7alpha,12alpha-Trihydroxy-5beta-cholanic acid	+	-
k_e	Potassium	+	-
lac__L_e	L-Lactate	+	-
lysvalphe_e	Lysyl-Valyl-Phenylalanine	+	-
lysvaltrp_e	Lysyl-Valyl-Tryptophan	+	-
mal__L_e	L-Malate	+	-
methislys_e	Methionyl-Histidyl-Lysine	+	-
no2_e	Nitrite	+	-
pep_e	Phosphoenolpyruvate	+	-
pheleu_e	Phenylalanyl-Leucine	+	-
prostgd2_e	Prostaglandin D2	+	-
prostge1_e	Prostaglandin E1	+	-
prostge2_e	Prostaglandin E2	+	-
pser__L_e	O-Phospho-L-serine	+	-
ser__L_e	L-Serine	+	-
strdnc_e	Stearidonic acid C18:4, n-3	+	-
succ_e	Succinate	+	-
thrtyrmet_e	Threonyl-Tyrosyl-Methionine	+	-
thyochol_e	Taurohyocholic acid; N-(3alpha,6alpha,7alpha-Trihydroxy-5beta-cholan-24-oyl)taurine	+	-
trpargala_e	Tryptophanyl-Arginyl-Alanine	+	-
trphismet_e	Tryptophanyl-Histidyl-Methionine	+	-
trpmetval_e	Tryptophanyl-Methionyl-Valine	+	-
trpproleu_e	Tryptophanyl-Prolyl-Leucine	+	-
trpthrile_e	Tryptophanyl-Threonyl-Isoleucine	+	-
trypta_e	Tryptamine cytosol	+	-
tyralaphe_e	Tyrosyl-Alaninyl-Phenylalanine	+	-
urea_e	Urea CH4N2O	+	-
vallystyr_e	Valyl-Lysyl-Tyrosine	+	-
valval_e	Valyl-Valine	+	-
zn2_e	Zinc	+	-

## Sheet: tsea_summary_genes
oat1 WT	Adipose	SLC7A10	FABP4	SLC19A3
oat1 WT	Adrenal	HSD3B2	ABCB1	SLC18A1
oat1 WT	Blood	none
oat1 WT	Blood Vessel	none
oat1 WT	Brain	LPPR5	CNDP1	SLC12A5	SLCO1A2	SLC24A2	FABP7	AQP4	GAD2	SLC1A2
oat1 WT	Breast	none
oat1 WT	Colon	B3GNT6	CA7	ALPI	FABP2	GUCY2C	SI	UGT1A10	SLC26A3	B4GALNT2	UGT1A8	CA1
oat1 WT	Esophagus	ADH7	UGT1A7
oat1 WT	Fallopian	none
oat1 WT	Heart	TECRL
oat1 WT	Kidney	SLC5A12	SLC22A6	SLC22A8	SLC12A1	SLC22A11	MIOX	SLC6A18	SLC6A19	SLC22A12	ALDOB	UGT1A9	SLC22A2	SLC12A3	SLC13A1	AQP2	SLC34A1	SLC17A1
oat1 WT	Liver	SLC2A2	UGT2B4	AGXT	UGT1A4	SLCO1B1	UGT1A1	SLC17A2	CYP2C9	HAO1
oat1 WT	Lung	GGTLC1	ALPP	SLC34A2
oat1 WT	Muscle	IDI2
oat1 WT	Nerve	none
oat1 WT	Ovary	none
oat1 WT	Pancreas	none
oat1 WT	Pituitary	none
oat1 WT	Prostate	ACPP
oat1 WT	Skin	ACER1	PLA2G4E	CA6	PLA2G2F	FABP9	PLA2G2E	NEU2	CYP4F8
oat1 WT	Stomach	SLC9A4
oat1 WT	Testis	ACSBG2	LDHAL6B	PRPS1L1	GGTLC2	TKTL1	GK2	TKTL2	GPX5	NT5C1B	GALNTL5	PGK2	GLT6D1	LDHC	GUCA1A	LGALS13	PLCZ1	DPEP3
oat1 WT	Thyroid	SLC5A8	INPP5J	SLC26A4	SLC26A7
oat1 WT	Uterus	SLC7A3
oat1 WT	Vagina	none
oat1 KO	Adipose	SLC7A10	FABP4	SLC19A3
oat1 KO	Adrenal	ABCB1	SLC18A1
oat1 KO	Blood	none
oat1 KO	Blood Vessel	none
oat1 KO	Brain	LPPR5	CNDP1	SLC12A5	SLCO1A2	AQP4	FABP7	GAD2	SLC1A2
oat1 KO	Breast	none
oat1 KO	Colon	B3GNT6	CA7	ALPI	FABP2	GUCY2C	SI	UGT1A10	SLC26A3	B4GALNT2	UGT1A8	CA1
oat1 KO	Esophagus	ADH7	UGT1A7
oat1 KO	Fallopian	Tube	none
oat1 KO	Heart	TECRL
oat1 KO	Kidney	SLC5A12	SLC22A8	SLC12A1	SLC22A11	MIOX	SLC6A18	SLC6A19	SLC22A12	ALDOB	UGT1A9	SLC22A2	SLC12A3	SLC13A1	AQP2	SLC34A1	SLC17A1
oat1 KO	Liver	SLC2A2	UGT2B4	AGXT	UGT1A4	SLCO1B1	UGT1A1	SLC17A2	CYP2C9	HAO1
oat1 KO	Lung	GGTLC1	ALPP	SLC34A2
oat1 KO	Muscle	IDI2
oat1 KO	Nerve	none
oat1 KO	Ovary	none
oat1 KO	Pancreas	none
oat1 KO	Pituitary	none
oat1 KO	Prostate	ACPP
oat1 KO	Skin	ACER1	PLA2G4E	CA6	PLA2G2F	FABP9	PLA2G2E	NEU2	CYP4F8
oat1 KO	Stomach	SLC9A4
oat1 KO	Testis	ACSBG2	LDHAL6B	PRPS1L1	GGTLC2	TKTL1	GK2	TKTL2	GPX5	NT5C1B	GALNTL5	PGK2	GLT6D1	LDHC	GUCA1A	LGALS13	PLCZ1	DPEP3
oat1 KO	Thyroid	SLC5A8	INPP5J	SLC26A4	SLC26A7
oat1 KO	Uterus	SLC7A3
oat1 KO	Vagina	none
oat3 WT	Adipose	SLC7A10	FABP4	SLC19A3
oat3 WT	Adrenal	ABCB1	SLC18A1
oat3 WT	Blood	none
oat3 WT	Blood Vessel	none
oat3 WT	Brain	LPPR5	CNDP1	SLC12A5	SLC6A7	SLCO1A2	AQP4	FABP7	GAD2	SLC1A2
oat3 WT	Breast	none
oat3 WT	Colon	B3GNT6	CA7	ALPI	FABP2	GUCY2C	SI	UGT1A10	SLC26A3	B4GALNT2	UGT1A8	CA1
oat3 WT	Esophagus	ADH7	UGT1A7
oat3 WT	Fallopian	none
oat3 WT	Heart	TECRL
oat3 WT	Kidney	SLC5A12	SLC22A6	SLC22A8	SLC12A1	SLC22A11	MIOX	SLC6A18	SLC6A19	SLC22A12	ALDOB	UGT1A9	SLC22A2	SLC12A3	SLC13A1	AQP2	SLC34A1	SLC17A1
oat3 WT	Liver	SLC2A2	UGT1A4	SLCO1B1	UGT1A1	SLC17A2	CYP2C9	HAO1
oat3 WT	Lung	GGTLC1	ALPP	SLC34A2
oat3 WT	Muscle	IDI2
oat3 WT	Nerve	none
oat3 WT	Ovary	none
oat3 WT	Pancreas	none
oat3 WT	Pituitary	none
oat3 WT	Prostate	ACPP
oat3 WT	Skin	ACER1	PLA2G4E	CA6	PLA2G2F	FABP9	PLA2G2E	NEU2	CYP4F8
oat3 WT	Stomach	SLC9A4
oat3 WT	Testis	ACSBG2	LDHAL6B	PRPS1L1	GGTLC2	TKTL1	GK2	TKTL2	GALNTL5	NT5C1B	PGK2	GLT6D1	LDHC	GUCA1A	LGALS13	PLCZ1	DPEP3
oat3 WT	Thyroid	SLC5A8	INPP5J	SLC26A4	SLC26A7
oat3 WT	Uterus	SLC7A3
oat3 WT	Vagina	none
oat3 KO	Adipose	SLC7A10	FABP4	SLC19A3
oat3 KO	Adrenal	ABCB1	SLC18A1
oat3 KO	Blood	none
oat3 KO	Blood	none
oat3 KO	Brain	LPPR5	CNDP1	SLC12A5	SLCO1A2	AQP4	FABP7	GAD2	SLC1A2
oat3 KO	Breast	none
oat3 KO	Colon	B3GNT6	CA7	ALPI	FABP2	GUCY2C	SI	UGT1A10	SLC26A3	B4GALNT2	UGT1A8	CA1
oat3 KO	Esophagus	ADH7	UGT1A7
oat3 KO	Fallopian	none
oat3 KO	Heart	TECRL
oat3 KO	Kidney	SLC5A12	SLC22A8	SLC12A1	SLC22A11	MIOX	SLC6A18	SLC6A19	SLC22A12	ALDOB	UGT1A9	SLC22A2	SLC12A3	SLC13A1	AQP2	SLC34A1	SLC17A1
oat3 KO	Liver	SLC2A2	UGT2B4	AGXT	UGT1A4	SLCO1B1	UGT1A1	SLC17A2	CYP2C9	HAO1
oat3 KO	Lung	GGTLC1	ALPP	SLC34A2
oat3 KO	Muscle	IDI2
oat3 KO	Nerve	none
oat3 KO	Ovary	none
oat3 KO	Pancreas	none
oat3 KO	Pituitary	none
oat3 KO	Prostate	ACPP
oat3 KO	Skin	ACER1	PLA2G4E	CA6	PLA2G2F	FABP9	PLA2G2E	NEU2	CYP4F8
oat3 KO	Stomach	SLC9A4
oat3 KO	Testis	ACSBG2	LDHAL6B	PRPS1L1	GGTLC2	TKTL1	GK2	TKTL2	GPX5	NT5C1B	GALNTL5	PGK2	GLT6D1	LDHC	GUCA1A	LGALS13	PLCZ1	DPEP3
oat3 KO	Thyroid	SLC5A8	INPP5J	SLC26A4	SLC26A7
oat3 KO	Uterus	SLC7A3
oat3 KO	Vagina	none

## Sheet: oat_1_3_exchange_bounds
Oat1WT	lower bound constraint		Oat1KO	lower bound constraint		Oat3WT	lower bound constraint		Oat3KO	lower bound constraint
'EX_fe3_e_bsub'	-10000		'EX_fe3_e_bsub'	-10000		'EX_fe3_e_bsub'	-10000		'EX_fe3_e_bsub'	-10000
'EX_ca2_e_bsub'	-10000		'EX_ca2_e_bsub'	-10000		'EX_ca2_e_bsub'	-10000		'EX_ca2_e_bsub'	-10000
'EX_k_e_bsub'	-10000		'EX_k_e_bsub'	-10000		'EX_k_e_bsub'	-10000		'EX_k_e_bsub'	-10000
'EX_mg2_e_bsub'	-10000		'EX_mg2_e_bsub'	-10000		'EX_mg2_e_bsub'	-10000		'EX_mg2_e_bsub'	-10000
'EX_hco3_e'	-10		'EX_hco3_e'	-10		'EX_hco3_e'	-10		'EX_hco3_e'	-10
'EX_h_e'	-10		'EX_h_e'	-10		'EX_h_e'	-10		'EX_h_e'	-10
'EX_h2o_e'	-10		'EX_h2o_e'	-10		'EX_h2o_e'	-10		'EX_h2o_e'	-10
'EX_na1_e'	-10		'EX_na1_e'	-10		'EX_na1_e'	-10		'EX_na1_e'	-10
'EX_o2_e'	-10		'EX_o2_e'	-10		'EX_o2_e'	-10		'EX_o2_e'	-10
'EX_4hphac_e'	-0.25		'EX_4hphac_e'	-0.25		'EX_4hphac_e'	-0.25		'EX_4hphac_e'	-0.25
'EX_4pyrdx_e'	-0.25		'EX_amp_e'	-0.25		'EX_4pyrdx_e'	-0.25		'EX_amp_e'	-0.25
'EX_amp_e'	-0.25		'EX_arach_e'	-0.25		'EX_amp_e'	-0.25		'EX_arach_e'	-0.25
'EX_arach_e'	-0.25		'EX_cholate_e'	-0.25		'EX_arach_e'	-0.25		'EX_cholate_e'	-0.25
'EX_cholate_e'	-0.25		'EX_crn_e'	-0.25		'EX_cholate_e'	-0.25		'EX_crn_e'	-0.25
'EX_crn_e'	-0.25		'EX_gmp_e'	-0.25		'EX_crn_e'	-0.25		'EX_gmp_e'	-0.25
'EX_gmp_e'	-0.25		'EX_gsn_e'	-0.25		'EX_gmp_e'	-0.25		'EX_gsn_e'	-0.25
'EX_gsn_e'	-0.25		'EX_hpdca_e'	-0.25		'EX_gsn_e'	-0.25		'EX_hpdca_e'	-0.25
'EX_gthox_e'	-0.25		'EX_imp_e'	-0.25		'EX_gthox_e'	-0.25		'EX_imp_e'	-0.25
'EX_hpdca_e'	-0.25		'EX_lnlncg_e'	-0.25		'EX_hpdca_e'	-0.25		'EX_ncam_e'	-0.25
'EX_imp_e'	-0.25		'EX_ncam_e'	-0.25		'EX_imp_e'	-0.25		'EX_ptdca_e'	-0.25
'EX_lnlncg_e'	-0.25		'EX_ptdca_e'	-0.25		'EX_lnlncg_e'	-0.25		'EX_srtn_e'	-0.25
'EX_ncam_e'	-0.25		'EX_srtn_e'	-0.25		'EX_ncam_e'	-0.25		'EX_tchola_e'	-0.25
'EX_ptdca_e'	-0.25		'EX_tchola_e'	-0.25		'EX_ptdca_e'	-0.25		'EX_tdchola_e'	-0.25
'EX_rbt_e'	-0.25		'EX_tdchola_e'	-0.25		'EX_rbt_e'	-0.25		'EX_tethex3_e'	-0.25
'EX_srtn_e'	-0.25		'EX_tethex3_e'	-0.25		'EX_srtn_e'	-0.25		'EX_orot_e'	-0.25
'EX_tchola_e'	-0.25		'EX_orot_e'	-0.25		'EX_tchola_e'	-0.25		'EX_citr__L_e'	-0.25
'EX_tdchola_e'	-0.25		'EX_citr__L_e'	-0.25		'EX_tdchola_e'	-0.25		'EX_tdechola_e'	-0.25
'EX_tethex3_e'	-0.25		'EX_C02470_e'	-0.25		'EX_tethex3_e'	-0.25		'EX_hyptaur_e'	-0.25
'EX_orot_e'	-0.25		'EX_tdechola_e'	-0.25		'EX_orot_e'	-0.25		'EX_3mob_e'	-0.25
'EX_citr__L_e'	-0.25		'EX_hyptaur_e'	-0.25		'EX_citr__L_e'	-0.25		'EX_ahcys_e'	-0.25
'EX_C02470_e'	-0.25		'EX_3mob_e'	-0.25		'EX_C02470_e'	-0.25		'EX_anth_e'	-0.25
'EX_tdechola_e'	-0.25		'EX_ahcys_e'	-0.25		'EX_tdechola_e'	-0.25		'EX_cala_e'	-0.25
'EX_hyptaur_e'	-0.25		'EX_anth_e'	-0.25		'EX_hyptaur_e'	-0.25		'EX_cholp_e'	-0.25
'EX_3mob_e'	-0.25		'EX_cala_e'	-0.25		'EX_3mob_e'	-0.25		'EX_crtn_e'	-0.25
'EX_ahcys_e'	-0.25		'EX_cholp_e'	-0.25		'EX_ahcys_e'	-0.25		'EX_cyst__L_e'	-0.25
'EX_anth_e'	-0.25		'EX_crtn_e'	-0.25		'EX_anth_e'	-0.25		'EX_dmgly_e'	-0.25
'EX_cala_e'	-0.25		'EX_cyst__L_e'	-0.25		'EX_cala_e'	-0.25		'EX_kynate_e'	-0.25
'EX_cholp_e'	-0.25		'EX_dmgly_e'	-0.25		'EX_cholp_e'	-0.25		'EX_L2aadp_e'	-0.25
'EX_crtn_e'	-0.25		'EX_kynate_e'	-0.25		'EX_crtn_e'	-0.25		'EX_Lkynr_e'	-0.25
'EX_cyst__L_e'	-0.25		'EX_L2aadp_e'	-0.25		'EX_cyst__L_e'	-0.25		'EX_quln_e'	-0.25
'EX_dmgly_e'	-0.25		'EX_Lkynr_e'	-0.25		'EX_dmgly_e'	-0.25		'EX_glyc3p_e'	-0.25
'EX_kynate_e'	-0.25		'EX_glyc3p_e'	-0.25		'EX_kynate_e'	-0.25		'EX_acrn_e'	-0.25
'EX_L2aadp_e'	-0.25		'EX_acrn_e'	-0.25		'EX_L2aadp_e'	-0.25		'EX_pcrn_e'	-0.25
'EX_Lkynr_e'	-0.25		'EX_pcrn_e'	-0.25		'EX_Lkynr_e'	-0.25		'EX_stcrn_e'	-0.25
'EX_quln_e'	-0.25		'EX_stcrn_e'	-0.25		'EX_quln_e'	-0.25		'EX_3mhis_e'	-0.25
'EX_glyc3p_e'	-0.25		'EX_3mhis_e'	-0.25		'EX_glyc3p_e'	-0.25		'EX_aclys_e'	-0.25
'EX_argsuc_e'	-0.25		'EX_aclys_e'	-0.25		'EX_argsuc_e'	-0.25		'EX_adpoh_e'	-0.25
'EX_acrn_e'	-0.25		'EX_adpoh_e'	-0.25		'EX_acrn_e'	-0.25		'EX_hmcr_e'	-0.25
'EX_pcrn_e'	-0.25		'EX_hmcr_e'	-0.25		'EX_pcrn_e'	-0.25		'EX_Lpipecol_e'	-0.25
'EX_stcrn_e'	-0.25		'EX_Lpipecol_e'	-0.25		'EX_stcrn_e'	-0.25		'EX_Nacasp_e'	-0.25
'EX_3mhis_e'	-0.25		'EX_Nacasp_e'	-0.25		'EX_3mhis_e'	-0.25		'EX_glyclt_e'	-0.25
'EX_4aabutn_e'	-0.25		'EX_urcan_e'	-0.25		'EX_4aabutn_e'	-0.25		'EX_phlac_e'	-0.25
'EX_aclys_e'	-0.25		'EX_glyclt_e'	-0.25		'EX_aclys_e'	-0.25		'EX_pcresol_e'	-0.25
'EX_adpoh_e'	-0.25		'EX_phlac_e'	-0.25		'EX_adpoh_e'	-0.25		'EX_1mncam_e'	-0.25
'EX_hmcr_e'	-0.25		'EX_pcresol_e'	-0.25		'EX_hmcr_e'	-0.25		'EX_gluglu_e'	-0.25
'EX_Lpipecol_e'	-0.25		'EX_1mncam_e'	-0.25		'EX_Lpipecol_e'	-0.25		'EX_pcreat_e'	-0.25
'EX_Nacasp_e'	-0.25		'EX_gluglu_e'	-0.25		'EX_Nacasp_e'	-0.25		'EX_glcn_e'	-0.25
'EX_urcan_e'	-0.25		'EX_pcreat_e'	-0.25		'EX_glyclt_e'	-0.25		'EX_akg_e'	-0.25
'EX_glyclt_e'	-0.25		'EX_glcn_e'	-0.25		'EX_phlac_e'	-0.25		'EX_asn__L_e'	-0.25
'EX_phlac_e'	-0.25		'EX_akg_e'	-0.25		'EX_pcresol_e'	-0.25		'EX_ile__L_e'	-0.25
'EX_pcresol_e'	-0.25		'EX_asn__L_e'	-0.25		'EX_pcs_e'	-0.25		'EX_ins_e'	-0.25
'EX_pcs_e'	-0.25		'EX_ile__L_e'	-0.25		'EX_1mncam_e'	-0.25		'EX_lac__L_e'	-0.25
'EX_1mncam_e'	-0.25		'EX_ins_e'	-0.25		'EX_gluglu_e'	-0.25		'EX_leu__L_e'	-0.25
'EX_gluglu_e'	-0.25		'EX_lac__L_e'	-0.25		'EX_sphmyln_hs_e'	-0.25		'EX_met__L_e'	-0.25
'EX_pcreat_e'	-0.25		'EX_leu__L_e'	-0.25		'EX_pcreat_e'	-0.25		'EX_val__L_e'	-0.25
'EX_glcn_e'	-0.25		'EX_met__L_e'	-0.25		'EX_glcn_e'	-0.25		'EX_pnto__R_e'	-0.25
'EX_akg_e'	-0.25		'EX_val__L_e'	-0.25		'EX_akg_e'	-0.25		'EX_cys__L_e'	-0.25
'EX_asn__L_e'	-0.25		'EX_pnto__R_e'	-0.25		'EX_asn__L_e'	-0.25		'EX_his__L_e'	-0.25
'EX_ile__L_e'	-0.25		'EX_cys__L_e'	-0.25		'EX_ile__L_e'	-0.25		'EX_thr__L_e'	-0.25
'EX_ins_e'	-0.25		'EX_his__L_e'	-0.25		'EX_ins_e'	-0.25		'EX_gln__L_e'	-0.25
'EX_lac__L_e'	-0.25		'EX_thr__L_e'	-0.25		'EX_lac__L_e'	-0.25		'EX_tyr__L_e'	-0.25
'EX_leu__L_e'	-0.25		'EX_gln__L_e'	-0.25		'EX_leu__L_e'	-0.25		'EX_arg__L_e'	-0.25
'EX_met__L_e'	-0.25		'EX_tyr__L_e'	-0.25		'EX_met__L_e'	-0.25		'EX_man_e'	-0.25
'EX_val__L_e'	-0.25		'EX_arg__L_e'	-0.25		'EX_val__L_e'	-0.25		'EX_rib__D_e'	-0.25
'EX_pnto__R_e'	-0.25		'EX_man_e'	-0.25		'EX_pnto__R_e'	-0.25		'EX_trp__L_e'	-0.25
'EX_cys__L_e'	-0.25		'EX_rib__D_e'	-0.25		'EX_cys__L_e'	-0.25		'EX_ura_e'	-0.25
'EX_his__L_e'	-0.25		'EX_trp__L_e'	-0.25		'EX_his__L_e'	-0.25		'EX_pydx_e'	-0.25
'EX_thr__L_e'	-0.25		'EX_pydx_e'	-0.25		'EX_thr__L_e'	-0.25		'EX_pyr_e'	-0.25
'EX_gln__L_e'	-0.25		'EX_pyr_e'	-0.25		'EX_gln__L_e'	-0.25		'EX_btn_e'	-0.25
'EX_tyr__L_e'	-0.25		'EX_btn_e'	-0.25		'EX_tyr__L_e'	-0.25		'EX_ade_e'	-0.25
'EX_arg__L_e'	-0.25		'EX_ade_e'	-0.25		'EX_arg__L_e'	-0.25		'EX_sucr_e'	-0.25
'EX_man_e'	-0.25		'EX_sucr_e'	-0.25		'EX_man_e'	-0.25		'EX_phpyr_e'	-0.25
'EX_rib__D_e'	-0.25		'EX_phpyr_e'	-0.25		'EX_rib__D_e'	-0.25		'EX_2hyoxplac_e'	-0.25
'EX_trp__L_e'	-0.25		'EX_2hyoxplac_e'	-0.25		'EX_trp__L_e'	-0.25		'EX_2hiv_e'	-0.25
'EX_pydx_e'	-0.25		'EX_2hiv_e'	-0.25		'EX_ura_e'	-0.25		'EX_T4hcinnm_e'	-0.25
'EX_pyr_e'	-0.25		'EX_T4hcinnm_e'	-0.25		'EX_pydx_e'	-0.25		'EX_orn__D_e'	-0.25
'EX_btn_e'	-0.25		'EX_orn__D_e'	-0.25		'EX_pyr_e'	-0.25		'EX_glc__D_e'	-0.25
'EX_ade_e'	-0.25		'EX_glc__D_e'	-0.25		'EX_btn_e'	-0.25		'EX_M00341_e'	-0.25
'EX_sucr_e'	-0.25		'EX_M00341_e'	-0.25		'EX_ade_e'	-0.25		'EX_C02470_e'	0.05
'EX_phpyr_e'	-0.25		'EX_4pyrdx_e'	0.025		'EX_sucr_e'	-0.25		'EX_argsuc_e'	0.05
'EX_2hyoxplac_e'	-0.25		'EX_argsuc_e'	0.05		'EX_phpyr_e'	-0.25		'EX_mhista_e'	0.05
'EX_2hiv_e'	-0.25		'EX_mhista_e'	0.05		'EX_2hyoxplac_e'	-0.25		'EX_gthox_e'	0.075
'EX_ppiogly_e'	-0.25		'EX_gthox_e'	0.1		'EX_2hiv_e'	-0.25		'EX_pcs_e'	0.15
'EX_tiggly_e'	-0.25		'EX_pcs_e'	0.2		'EX_ppiogly_e'	-0.25		'EX_rbt_e'	1.06965
'EX_T4hcinnm_e'	-0.25		'EX_rbt_e'	1.20269		'EX_tiggly_e'	-0.25		'EX_4aabutn_e'	1.0757
'EX_orn__D_e'	-0.25		'EX_4aabutn_e'	1.35702		'EX_T4hcinnm_e'	-0.25		'EX_tiggly_e'	1.42667
'EX_mhista_e'	-0.25		'EX_tiggly_e'	1.68554		'EX_orn__D_e'	-0.25		'EX_ppiogly_e'	1.66116
'EX_glc__D_e'	-0.25		'EX_ppiogly_e'	2.04368		'EX_mhista_e'	-0.25
'EX_M00341_e'	-0.25					'EX_glc__D_e'	-0.25
						'EX_M00341_e'	-0.25

## Sheet: oat3_oat1_unique_with_p
BIOCHEMICAL	KEGG	HMDB	OAT1-FoldChange	OAT3-FoldChange	p Value - OAT3	p value OAT3
1-methylhistamine	C05127	HMDB00898	1.45	1	0.0769	-
1-methylnicotinamide	C02918	HMDB00699	0.55	1	0.0022	-
1-palmitoyl-GPE (16:0)		HMDB11503	1.15	1	0.0552	-
2-aminoadipate	C00956	HMDB00510	1.31	1	0.0242	-
2-hydroxy-3-methylvalerate		HMDB00317	3.12	1	0.0001	-
2-hydroxyadipate	C02360	HMDB00321	1.75	1	0.0213	-
2-hydroxyphenylacetate	C05852	HMDB00669	5	1	0.002	-
2,3-dihydroxyisovalerate	C04039	HMDB12141	1.6	1	0.0187	-
3-hydroxysebacate		HMDB00350	2.66	1	0.0474	-
3-methyl-2-oxobutyrate	C00141	HMDB00019	0.75	1	0.0614	-
3-methylcrotonylglycine		HMDB00459	6.42	1	0.0104	-
3-methylhistidine	C01152	HMDB00479	1	0.429587	-	0.001
3-ureidopropionate	C02642	HMDB00026	1.5	1	0.0271	-
4-acetamidobutanoate	C02946	HMDB03681	3.34	1	0.0257	-
4-hydroxycinnamate	C00811	HMDB02035	1.69	1	0.0287	-
4-hydroxyphenylacetate	C00642	HMDB00020	1.39	1	0.0814	-
acetylcarnitine (C2)	C02571	HMDB00201	0.84	1	0.0449	-
adenine	C00147	HMDB00034	1.88	1	0.0662	-
adenosine	C00212	HMDB00050	15.38	1	0.0745	-
adenosine 5'-monophosphate (AMP)	C00020	HMDB00045	16.12	1	0.0456	-
alpha-hydroxyisovalerate		HMDB00407	1.38	1	0.0278	-
alpha-ketoglutarate	C00026	HMDB00208	1	1.95745	-	0.0952371
anthranilate	C00108	HMDB01123	2.67	1	8.9724e-05	-
arachidate (20:0)	C06425	HMDB02212	2.1	1	0.0009	-
arginine	C00062	HMDB00517	1.27	1	0.07	-
argininosuccinate	C03406	HMDB00052	1.45	1	0.0756	-
asparagine	C00152	HMDB00168	0.86	1	0.0347	-
biotin	C00120	HMDB00030	2.05	1	0.0064	-
carnitine	C00318	HMDB00062	0.79	1	0.001	-
cholate	C00695	HMDB00619	1	195.156	-	0.0048
choline phosphate	C00588	HMDB01565	1	0.409657	-	0.0358993
citrulline	C00327	HMDB00904	1	1.2253	-	0.0156873
corticosterone	C02140	HMDB01547	0.5	1	0.0943	-
creatine phosphate	C02305	HMDB01511	2.63	1	0.018	-
creatinine	C00791	HMDB00562	1.26	1.14607	0.0002	0.0865613
cystathionine	C02291	HMDB00099	1.54	1	0.0299	-
cysteine	C00097	HMDB00574	1.7	1	9.6587e-05	-
deoxycarnitine	C01181	HMDB01161	1	1.21495	-	0.0681163
dimethylglycine	C01026	HMDB00092	0.8	1	0.0527	-
docosatrienoate (22:3n3)	C16534	HMDB02823	3.28	1	0.0089	-
gamma-glutamylglutamate	C05282	HMDB11737	1.7	1	0.0135	-
gluconate	C00257	HMDB00625	0.62	1	0.0069	-
glutamine	C00064	HMDB00641	0.85	1	0.0051	-
glutarate (C5-DC)	C00489	HMDB00661	0.57	1	0.0718	-
glutarylcarnitine (C5-DC)		HMDB13130	1.29	1	0.0523	-
glutathione, oxidized (GSSG)	C00127	HMDB03337	2.56	1	0.0341	-
glycerol 3-phosphate	C00093	HMDB00126	1.4	1	0.091	-
glycolate (hydroxyacetate)	C00160	HMDB00115	0.65	1	0.0702	-
guanosine	C00387	HMDB00133	58.42	1	0.0025	-
guanosine 5'- monophosphate (5'-GMP)	C00144	HMDB01397	23.75	1	0.0219	-
histidine	C00135	HMDB00177	0.77	1	0.0031	-
homocitrulline	C02427	HMDB00679	0.64	1	0.0158	-
hypotaurine	C00519	HMDB00965	2.22	4.72593	0.0441	0.0038
inosine	C00294	HMDB00195	2.82	1	0.0697	-
inosine 5'-monophosphate (IMP)	C00130	HMDB00175	2.6	1	0.0953	-
isobutyrylglycine		HMDB00730	2.38	1	0.0053	-
isoleucine	C00407	HMDB00172	0.77	1	0.0209	-
kynurenate	C01717	HMDB00715	2.51	1	0.0002	-
kynurenine	C00328	HMDB00684	1.58	1.13025	0.0059	0.0960141
lactate	C00186	HMDB00190	0.83	1	0.0345	-
leucine	C00123	HMDB00687	0.81	1	0.0327	-
linolenate [alpha or gamma; (18:3n3 or 6)]	C06426	HMDB03073	1.9	1	0.0026	-
mannose	C00159	HMDB00169	1.25	1	0.0957	-
margarate (17:0)		HMDB02259	1.48	1	0.016	-
methionine	C00073	HMDB00696	1.14	1	0.0856	-
N-acetylaspartate (NAA)	C01042	HMDB00812	1.41	1	0.0222	-
N-formylanthranilic acid	C05653	HMDB04089	4.54	1	0.0017	-
N6-acetyllysine	C02727	HMDB00206	0.83	1	0.0882	-
nicotinamide	C00153	HMDB01406	0.82	1	0.0269	-
nisinate (24:6n3)		HMDB02007	1.92	1	0.0121	-
ornithine	C00077	HMDB03374	0.69	1	0.004	-
orotate	C00295	HMDB00226	1.26	1	0.0316	-
oxalate (ethanedioate)	C00209	HMDB02329	1.13	1	0.0029	-
p-cresol sulfate		HMDB11635	15.43	3.36667	0.0005	0.0533
p-cresol sulfate	C01468	HMDB11635	15.43	3.36667	0.0005	0.0533
pantothenate	C00864	HMDB00210	3.16	1	7.7028e-06	-
pentadecanoate (15:0)	C16537	HMDB00826	1.22	1	0.0326	-
phenyllactate (PLA)	C05607	HMDB00779	1	2.82569	-	0.0007
phenylpyruvate	C00166	HMDB00205	0.52	1	0.0331	-
pipecolate	C00408	HMDB00070	0.85	1	0.0037	-
propionylcarnitine (C3)	C03017	HMDB00824	0.66	1	0.0188	-
propionylglycine		HMDB00783	6.06	1	0.0003	-
pyridoxal	C00250	HMDB01545	3.04	1.89103	0.0025	0.01869
pyridoxate	C00847	HMDB00017	5.11	1	6.994e-05	-
pyruvate	C00022	HMDB00243	0.67	1	0.0517	-
quinolinate	C03722	HMDB00232	0.39	1	0.0315	-
retinol (Vitamin A)	C00473	HMDB00305	0.8	1	0.0962	-
ribitol	C00474	HMDB00508	1.18	1	0.0433	-
ribose	C00121	HMDB00283	0.55	1	0.0047	-
S-adenosylhomocysteine (SAH)	C00021	HMDB00939	4.06	0.223226	0.0177	0.0066
S-methylmethionine	C05319	HMDB38670	3.97	1	0.0087	-
serotonin	C00780	HMDB00259	1	1.75138	-	0.0015
sphingomyelin (d18:1/14:0, d16:1/16:0)*		HMDB12097	0.73	0.53125	0.0051	0.0197
stearoylcarnitine (C18)		HMDB00848	1.21	1	0.0427	-
sucrose	C00089	HMDB00258	0.73	1	0.0041	-
taurocholate	C05122	HMDB00036	0.24	1	0.0108	-
taurodeoxycholate	C05463	HMDB00896	0.33	1	0.0124	-
tauroursodeoxycholate		HMDB00874	0.31	1	0.0178	-
thyroxine	C01829	HMDB01918	0.7	1	0.0982	-
tigloylglycine		HMDB00959	18.8	1	0.0083	-
trans-urocanate	C00785	HMDB00301	1	2.61765	-	0.0566909
tryptophan	C00078	HMDB00929	0.75	1	0.0009	-
tyrosine	C00082	HMDB00158	0.89	1	0.0356	-
uracil	C00106	HMDB00300	0.68	1	0.0331	-
valine	C00183	HMDB00883	0.77	1	0.0244	-
xanthurenate	C02470	HMDB00881	5.29	1	0.0004	-
